# Supplementary material for: Identification and expression analysis of cinnamyl CoA reductase gene family and function of StCCR6 in potato (Solanum tuberosum L.)
Source: Front Plant Sci. 2025 Aug 11;16:1638073. doi: 10.3389/fpls.2025.1638073 (PMC12375661; doi:10.3389/fpls.2025.1638073)
Supplement: Supplementary file 1 [file Table1.xlsx]

## Sheet: S1
Table S1. Physicochemical properties of StCCRs.
Sequence ID	Gene Name	Chromosome localization	Number of Amino Acid	Molecular Weight	Theoretical pI	Instability Index	Stability	Aliphatic Index	Grand Average of Hydropathicity	Subcellular localization
Soltu.Atl.03_1G016980.1	StCCR1	chr03_1	328	36973.9	5.36	23.32	stable	77.01	-0.289	cyto:
Soltu.Atl.03_1G025370.1	StCCR2	chr03_1	332	36663.1	6.27	26.6	stable	93.04	-0.183	chlo:
Soltu.Atl.03_3G021120.1	StCCR3	chr03_3	328	36904.8	5.27	24.66	stable	77.01	-0.278	cyto:
Soltu.Atl.03_3G029920.1	StCCR4	chr03_3	354	39389.4	6.27	31.03	stable	93.59	-0.171	chlo:
Soltu.Atl.03_4G013200.1	StCCR5	chr03_4	328	36961.9	5.35	24.79	stable	77.29	-0.278	cyto:
Soltu.Atl.03_4G021420.1	StCCR6	chr03_4	332	36717.2	6.71	28.78	stable	93.04	-0.194	chlo:
Soltu.Atl.06_2G018990.1	StCCR7	chr06_2	332	36799.4	7.02	31.14	stable	92.14	-0.175	chlo:
Soltu.Atl.08_1G001450.1	StCCR8	chr08_1	306	34629.9	5.93	37.04	stable	92.42	-0.089	chlo:
Soltu.Atl.08_3G002000.1	StCCR9	chr08_3	306	34508.8	5.8	34.35	stable	95.29	-0.046	chlo:
Soltu.Atl.08_4G000670.1	StCCR10	chr08_4	306	34524.8	5.8	33.22	stable	94.64	-0.055	chlo:

## Sheet: S2
Table S2. GC ratio, N ratio of Atlantic potato Chromosome and collinear gene pairs of StCCR gene
chromosome	Starting position	Termination position	GC ratio	N ratio	GC skew	Gene 1	Gene 2
chr01_1	0	10000	0.3698	0.1029	-0.161168	StCCR1	StCCR3
chr01_1	9000	19000	0.4138	0.001	-0.154664	StCCR2	StCCR4
chr01_1	18000	28000	0.3989	0.0367	-0.160692	StCCR1	StCCR5
chr01_1	27000	37000	0.3692	0.1	-0.165764	StCCR3	StCCR5
chr01_1	36000	46000	0.4107	0	-0.16338	StCCR2	StCCR6
chr01_1	45000	55000	0.348	0.1552	-0.151724	StCCR4	StCCR6
chr01_1	54000	64000	0.4146	0.001	-0.161602	StCCR2	StCCR7
chr01_1	63000	73000	0.4093	0	-0.170779	StCCR4	StCCR7
chr01_1	72000	82000	0.415	0	-0.155663	StCCR6	StCCR7
chr01_1	81000	91000	0.4163	0	-0.163104	StCCR8	StCCR9
chr01_1	90000	100000	0.4152	0	-0.164258	StCCR8	StCCR10
chr01_1	99000	109000	0.3935	0	-0.120712	StCCR9	StCCR10
chr01_1	108000	118000	0.3892	0	0.0267215
chr01_1	117000	127000	0.3337	0	-0.00449506
chr01_1	126000	136000	0.3651	0	-0.0687483
chr01_1	135000	145000	0.3125	0.0151	0.09056
chr01_1	144000	154000	0.3052	0.017	-0.0668414
chr01_1	153000	163000	0.284	0	-0.120423
chr01_1	162000	172000	0.2988	0	0.103079
chr01_1	171000	181000	0.2544	0.0776	-0.0290881
chr01_1	180000	190000	0.286	0.0514	0.0818182
chr01_1	189000	199000	0.3642	0	-0.0225151
chr01_1	198000	208000	0.348	0	0.0201149
chr01_1	207000	217000	0.3529	0	0.0660244
chr01_1	216000	226000	0.2959	0.0491	0.0321054
chr01_1	225000	235000	0.276	0	-0.0463768
chr01_1	234000	244000	0.3209	0	-0.0956684
chr01_1	243000	253000	0.3477	0	-0.0463043
chr01_1	252000	262000	0.2649	0.0261	-0.0645527
chr01_1	261000	271000	0.2593	0.0472	-0.0613189
chr01_1	270000	280000	0.3141	0.063	-0.025788
chr01_1	279000	289000	0.3549	0	-0.0171879
chr01_1	288000	298000	0.27	0.0204	-0.017037
chr01_1	297000	307000	0.2485	0.0508	0.0309859
chr01_1	306000	316000	0.3301	0	0.0463496
chr01_1	315000	325000	0.3655	0	0.0719562
chr01_1	324000	334000	0.3163	0	0.0837812
chr01_1	333000	343000	0.2885	0.018	0.0377816
chr01_1	342000	352000	0.3478	0	0.0333525
chr01_1	351000	361000	0.3021	0.0196	0.0354187
chr01_1	360000	370000	0.3009	0.0234	0.0634762
chr01_1	369000	379000	0.2737	0.0567	0.0464012
chr01_1	378000	388000	0.3131	0	0.018205
chr01_1	387000	397000	0.2998	0.0096	0.0133422
chr01_1	396000	406000	0.2746	0.0031	0.0189366
chr01_1	405000	415000	0.3631	0	0.0393831
chr01_1	414000	424000	0.3247	0	0.00708346
chr01_1	423000	433000	0.3234	0	-0.0395795
chr01_1	432000	442000	0.3369	0	-0.067379
chr01_1	441000	451000	0.3312	0.0268	0.022343
chr01_1	450000	460000	0.4147	0	0.172896
chr01_1	459000	469000	0.385	0	-0.052987
chr01_1	468000	478000	0.353	0	0.0311615
chr01_1	477000	487000	0.3183	0.0268	-0.0229343
chr01_1	486000	496000	0.3276	0.0284	0.028083
chr01_1	495000	505000	0.3223	0.0148	-0.0251319
chr01_1	504000	514000	0.3639	0.0148	0.0195109
chr01_1	513000	523000	0.3266	0	-0.0238824
chr01_1	522000	532000	0.3338	0	-0.0904733
chr01_1	531000	541000	0.3337	0	-0.0728199
chr01_1	540000	550000	0.2776	0	-0.0158501
chr01_1	549000	559000	0.33	0	0.00606061
chr01_1	558000	568000	0.3083	0	-0.0145962
chr01_1	567000	577000	0.2738	0.1224	-0.092038
chr01_1	576000	586000	0.3447	0.0304	-0.183058
chr01_1	585000	595000	0.2967	0.0073	-0.0535895
chr01_1	594000	604000	0.2767	0	-0.03867
chr01_1	603000	613000	0.3151	0.011	-0.0898128
chr01_1	612000	622000	0.3024	0	-0.119048
chr01_1	621000	631000	0.3072	0.002	-0.0878906
chr01_1	630000	640000	0.3363	0.0211	-0.0478739
chr01_1	639000	649000	0.303	0.0066	-0.0646865
chr01_1	648000	658000	0.1607	0.2516	0.0367144
chr01_1	657000	667000	0.2686	0.0159	-0.0439315
chr01_1	666000	676000	0.2586	0.0528	-0.025522
chr01_1	675000	685000	0.2813	0.0191	-0.0259509
chr01_1	684000	694000	0.3264	0	0.0612745
chr01_1	693000	703000	0.3638	0	0.0813634
chr01_1	702000	712000	0.2807	0.0179	-0.0309939
chr01_1	711000	721000	0.3654	0	-0.0366721
chr01_1	720000	730000	0.2894	0.001	-0.0532135
chr01_1	729000	739000	0.314	0.0145	-0.0808917
chr01_1	738000	748000	0.3536	0	-0.0848416
chr01_1	747000	757000	0.3127	0	0.057883
chr01_1	756000	766000	0.312	0	0.0320513
chr01_1	765000	775000	0.2974	0	-0.0968393
chr01_1	774000	784000	0.4001	0	-0.148713
chr01_1	783000	793000	0.3074	0	-0.119063
chr01_1	792000	802000	0.3056	0	-0.00458115
chr01_1	801000	811000	0.3324	0.001	0.0728039
chr01_1	810000	820000	0.3371	0.002	0.285079
chr01_1	819000	829000	0.3274	0	-0.0665852
chr01_1	828000	838000	0.1173	0.6477	0.0588235
chr01_1	837000	847000	0	1	0
chr01_1	846000	856000	0.0304	0.9114	0.197368
chr01_1	855000	865000	0.2978	0.0114	-0.0114171
chr01_1	864000	874000	0.2743	0	-0.0630696
chr01_1	873000	883000	0.3015	0	-0.100498
chr01_1	882000	892000	0.3999	0	-0.153288
chr01_1	891000	901000	0.2881	0	-0.0746269
chr01_1	900000	910000	0.3123	0.0177	-0.0931796
chr01_1	909000	919000	0.3331	0	3.0021014E-4
chr01_1	918000	928000	0.3088	0	-0.0544041
chr01_1	927000	937000	0.2979	0.027	0.0399463
chr01_1	936000	946000	0.3188	0.0227	-0.0370138
chr01_1	945000	955000	0.3354	0.0207	0.0119261
chr01_1	954000	964000	0.3424	0	-0.0163551
chr01_1	963000	973000	0.3636	0	0.0165016
chr01_1	972000	982000	0.2945	0.0266	-0.0519525
chr01_1	981000	991000	0.2679	0.0329	0.0862262
chr01_1	990000	1000000	0.2935	0	0.0480409
chr01_1	999000	1009000	0.2903	0.001	-0.041681
chr01_1	1008000	1018000	0.2783	0	0.0585699
chr01_1	1017000	1027000	0.2867	0	0.0268573
chr01_1	1026000	1036000	0.2766	0.001	-0.00578453
chr01_1	1035000	1045000	0.3243	0.001	0.0835646
chr01_1	1044000	1054000	0.1974	0.2337	0.00202634
chr01_1	1053000	1063000	0.2587	0.1508	0.00347893
chr01_1	1062000	1072000	0.2827	0.0468	-0.122037
chr01_1	1071000	1081000	0.2828	0	0.0346535
chr01_1	1080000	1090000	0.3898	0	-0.00820934
chr01_1	1089000	1099000	0.3205	0.0154	-0.107644
chr01_1	1098000	1108000	0.2608	0.0657	0.0268405
chr01_1	1107000	1117000	0.3202	0.0263	0.0468457
chr01_1	1116000	1126000	0.3359	0.0198	-0.0401905
chr01_1	1125000	1135000	0.3636	0	-0.0258526
chr01_1	1134000	1144000	0.3125	0.0119	-0.03744
chr01_1	1143000	1153000	0.2791	0.0119	-0.000358295
chr01_1	1152000	1162000	0.2919	0.0678	0.0565262
chr01_1	1161000	1171000	0.3321	0	-0.0117435
chr01_1	1170000	1180000	0.2996	0.0228	-0.0907877
chr01_1	1179000	1189000	0.2482	0.1055	-0.0370669
chr01_1	1188000	1198000	0.3337	0	-0.0422535
chr01_1	1197000	1207000	0.3369	0	-0.0175126
chr01_1	1206000	1216000	0.312	0	-0.0525641
chr01_1	1215000	1225000	0.3704	0	-0.00863931
chr01_1	1224000	1234000	0.3504	0	-0.0313927
chr01_1	1233000	1243000	0.3203	0	-0.00593194
chr01_1	1242000	1252000	0.3065	0	3.2626427E-4
chr01_1	1251000	1261000	0.3559	0	-0.0154538
chr01_1	1260000	1270000	0.3514	0	-0.00626067
chr01_1	1269000	1279000	0.3654	0	-0.0114943
chr01_1	1278000	1288000	0.3299	0.0277	-0.190664
chr01_1	1287000	1297000	0.2704	0.0448	-0.0702663
chr01_1	1296000	1306000	0.3021	0	0.0870573
chr01_1	1305000	1315000	0.3288	0.0174	-0.006691
chr01_1	1314000	1324000	0.3617	0	-0.0765828
chr01_1	1323000	1333000	0.3345	0	-0.0134529
chr01_1	1332000	1342000	0.3791	0	0.0398312
chr01_1	1341000	1351000	0.3566	0	-0.0106562
chr01_1	1350000	1360000	0.3544	0	-0.0547404
chr01_1	1359000	1369000	0.354	0.002	-0.0717514
chr01_1	1368000	1378000	0.3531	0	-0.00254885
chr01_1	1377000	1387000	0.2841	0.1762	-0.0439986
chr01_1	1386000	1396000	0.3407	0.001	-0.054887
chr01_1	1395000	1405000	0.2791	0.0229	0.0390541
chr01_1	1404000	1414000	0.3392	0	-0.0182783
chr01_1	1413000	1423000	0.3839	0	-0.00859599
chr01_1	1422000	1432000	0.3371	0	-0.0453871
chr01_1	1431000	1441000	0.2476	0.0966	-0.0185784
chr01_1	1440000	1450000	0.3017	0	0.0208817
chr01_1	1449000	1459000	0.3463	0	0.0903841
chr01_1	1458000	1468000	0.3224	0.0258	0.0725806
chr01_1	1467000	1477000	0.1931	0.4348	0.0336613
chr01_1	1476000	1486000	0.2155	0.4091	-0.18051
chr01_1	1485000	1495000	0.3385	0.0364	-0.292762
chr01_1	1494000	1504000	0.3477	0	-0.111878
chr01_1	1503000	1513000	0.3515	0	-0.0196302
chr01_1	1512000	1522000	0.3052	0	0.0137615
chr01_1	1521000	1531000	0.3405	0	0.0472834
chr01_1	1530000	1540000	0.3517	0.0062	0.028149
chr01_1	1539000	1549000	0.299	0.0555	0.0622074
chr01_1	1548000	1558000	0.3327	0	0.0802525
chr01_1	1557000	1567000	0.3141	0.0004	-0.00477555
chr01_1	1566000	1576000	0.2995	0.0225	-0.0337229
chr01_1	1575000	1585000	0.3552	0	0.0495495
chr01_1	1584000	1594000	0.3759	0	-0.0971003
chr01_1	1593000	1603000	0.3672	0	-0.124728
chr01_1	1602000	1612000	0.3079	0.047	-0.0743748
chr01_1	1611000	1621000	0.2979	0.047	0.00973481
chr01_1	1620000	1630000	0.2693	0.0324	-0.0538433
chr01_1	1629000	1639000	0.2747	0.0591	-0.0600655
chr01_1	1638000	1648000	0.3582	0	-0.0340592
chr01_1	1647000	1657000	0.3514	0	-0.0369949
chr01_1	1656000	1666000	0.3117	0.0358	0.00545396
chr01_1	1665000	1675000	0.3277	0.03	0.04852
chr01_1	1674000	1684000	0.356	0	0.0820225
chr01_1	1683000	1693000	0.3567	0	0.00364452
chr01_1	1692000	1702000	0.3314	0	-0.054315
chr01_1	1701000	1711000	0.3141	0.0654	-0.0219675
chr01_1	1710000	1720000	0.3713	0	-0.0810665
chr01_1	1719000	1729000	0.3592	0.0224	-0.0924276
chr01_1	1728000	1738000	0.2861	0.0381	-0.0199231
chr01_1	1737000	1747000	0.3051	0	0.00557194
chr01_1	1746000	1756000	0.3416	0	-0.0222482
chr01_1	1755000	1765000	0.3379	0.0334	-0.128144
chr01_1	1764000	1774000	0.3429	0.002	-0.0172062
chr01_1	1773000	1783000	0.3415	0	-0.0676428
chr01_1	1782000	1792000	0.3232	0.0322	-0.00309406
chr01_1	1791000	1801000	0.3419	0	0.0453349
chr01_1	1800000	1810000	0.3131	0	-0.00862344
chr01_1	1809000	1819000	0.284	0	0.0112676
chr01_1	1818000	1828000	0.2767	0.0273	-0.027828
chr01_1	1827000	1837000	0.2899	0	0.0210417
chr01_1	1836000	1846000	0.3685	0	0.0860244
chr01_1	1845000	1855000	0.3251	0	-0.00399877
chr01_1	1854000	1864000	0.2875	0.0375	-0.0066087
chr01_1	1863000	1873000	0.286	0	0.00699301
chr01_1	1872000	1882000	0.326	0	-0.0490798
chr01_1	1881000	1891000	0.3691	0	-0.0609591
chr01_1	1890000	1900000	0.3659	0	0.00191309
chr01_1	1899000	1909000	0.3939	0	-0.0728611
chr01_1	1908000	1918000	0.3918	0	-0.0500255
chr01_1	1917000	1927000	0.347	0	-0.0161383
chr01_1	1926000	1936000	0.3484	0	-0.129736
chr01_1	1935000	1945000	0.2903	0	-0.0210127
chr01_1	1944000	1954000	0.341	0	0.0058651
chr01_1	1953000	1963000	0.3624	0	-0.0706402
chr01_1	1962000	1972000	0.3276	0.0645	-0.0445665
chr01_1	1971000	1981000	0.3347	0.0376	0.101882
chr01_1	1980000	1990000	0.3394	0.001	0.017089
chr01_1	1989000	1999000	0.2829	0.001	0.0335808
chr01_1	1998000	2008000	0.2856	0.0382	0.0959384
chr01_1	2007000	2017000	0.3326	0	-0.0162357
chr01_1	2016000	2026000	0.2598	0.0198	-0.0746728
chr01_1	2025000	2035000	0.2715	0.0325	-0.0423573
chr01_1	2034000	2044000	0.2603	0.0559	-0.0487899
chr01_1	2043000	2053000	0.3381	0	-0.0263236
chr01_1	2052000	2062000	0.3117	0.0127	-0.0439525
chr01_1	2061000	2071000	0.2927	0	0.0529552
chr01_1	2070000	2080000	0.3189	0.0163	0.03418
chr01_1	2079000	2089000	0.3698	0	-0.141698
chr01_1	2088000	2098000	0.3511	0	-0.000854457
chr01_1	2097000	2107000	0.3426	0	0.0431991
chr01_1	2106000	2116000	0.3635	0.0169	0.0910592
chr01_1	2115000	2125000	0.3443	0.0377	0.0839384
chr01_1	2124000	2134000	0.3074	0.0283	-0.0813273
chr01_1	2133000	2143000	0.2814	0	-0.02914
chr01_1	2142000	2152000	0.3193	0	0.0259944
chr01_1	2151000	2161000	0.3511	0	0.00484193
chr01_1	2160000	2170000	0.2794	0	-0.0465283
chr01_1	2169000	2179000	0.212	0.1623	-0.0245283
chr01_1	2178000	2188000	0.3154	0	-0.0082435
chr01_1	2187000	2197000	0.2489	0.0878	-0.0301326
chr01_1	2196000	2206000	0.3201	0.001	0.0340519
chr01_1	2205000	2215000	0.3798	0	-0.177462
chr01_1	2214000	2224000	0.2565	0.0824	0.0736842
chr01_1	2223000	2233000	0.3172	0.0388	0.0680958
chr01_1	2232000	2242000	0.2595	0.0112	-0.0350674
chr01_1	2241000	2251000	0.287	0	0.00905923
chr01_1	2250000	2260000	0.3252	0	-0.0221402
chr01_1	2259000	2269000	0.3575	0	-0.0125874
chr01_1	2268000	2278000	0.3054	0	-0.00327439
chr01_1	2277000	2287000	0.3568	0	-0.0986547
chr01_1	2286000	2296000	0.3399	0	-0.011474
chr01_1	2295000	2305000	0.3248	0.0034	0.0671182
chr01_1	2304000	2314000	0.3759	0	0.0800745
chr01_1	2313000	2323000	0.3836	0	0.0823775
chr01_1	2322000	2332000	0.3368	0.0564	0.101544
chr01_1	2331000	2341000	0.309	0.0951	0.0828479
chr01_1	2340000	2350000	0.341	0	0.0281525
chr01_1	2349000	2359000	0.3193	0.0162	-0.0779831
chr01_1	2358000	2368000	0.315	0	0.00698413
chr01_1	2367000	2377000	0.3116	0	-0.0314506
chr01_1	2376000	2386000	0.3498	0	-0.00571755
chr01_1	2385000	2395000	0.3583	0	0.104661
chr01_1	2394000	2404000	0.3726	0	0.0150295
chr01_1	2403000	2413000	0.2884	0.0538	-0.0478502
chr01_1	2412000	2422000	0.2837	0.0165	-0.0419457
chr01_1	2421000	2431000	0.2757	0	0.0054407
chr01_1	2430000	2440000	0.3495	0	-0.0844063
chr01_1	2439000	2449000	0.3156	0	-0.0532319
chr01_1	2448000	2458000	0.2808	0	-0.0206553
chr01_1	2457000	2467000	0.2832	0.031	0.0268362
chr01_1	2466000	2476000	0.3208	0	0.0436409
chr01_1	2475000	2485000	0.35	0	0.0771429
chr01_1	2484000	2494000	0.2928	0.0141	-0.00546448
chr01_1	2493000	2503000	0.3066	0.0352	-0.0084801
chr01_1	2502000	2512000	0.3131	0.0514	-0.0258703
chr01_1	2511000	2521000	0.2969	0.0207	-0.0892556
chr01_1	2520000	2530000	0.3398	0	-0.0264862
chr01_1	2529000	2539000	0.3689	0	-0.00406614
chr01_1	2538000	2548000	0.3105	0.1191	-0.0138486
chr01_1	2547000	2557000	0.3391	0.0196	-0.0704807
chr01_1	2556000	2566000	0.3193	0.041	9.395553E-4
chr01_1	2565000	2575000	0.3631	0	0.0961168
chr01_1	2574000	2584000	0.2954	0.032	0.0643196
chr01_1	2583000	2593000	0.3234	0.032	0.0457638
chr01_1	2592000	2602000	0.3431	0	-0.0702419
chr01_1	2601000	2611000	0.2535	0.0597	-0.00828402
chr01_1	2610000	2620000	0.3445	0	0.0374456
chr01_1	2619000	2629000	0.2936	0	0.00749319
chr01_1	2628000	2638000	0.3106	0	0.0206053
chr01_1	2637000	2647000	0.3443	0	0.0455998
chr01_1	2646000	2656000	0.3465	0	0.0031746
chr01_1	2655000	2665000	0.3586	0	5.577245E-4
chr01_1	2664000	2674000	0.3661	0	0.0144769
chr01_1	2673000	2683000	0.3445	0.0464	0.0380261
chr01_1	2682000	2692000	0.3462	0	0
chr01_1	2691000	2701000	0.3171	0	-0.0520341
chr01_1	2700000	2710000	0.2885	0	0.0461005
chr01_1	2709000	2719000	0.3314	0	0.083283
chr01_1	2718000	2728000	0.3357	0	0.0884719
chr01_1	2727000	2737000	0.3211	0.001	0.0426658
chr01_1	2736000	2746000	0.3617	0.01	-0.00248825
chr01_1	2745000	2755000	0.3331	0.027	-0.0087061
chr01_1	2754000	2764000	0.2944	0	-0.00203804
chr01_1	2763000	2773000	0.3164	0	0.0309735
chr01_1	2772000	2782000	0.3791	0	-0.112108
chr01_1	2781000	2791000	0.3366	0	-0.0499109
chr01_1	2790000	2800000	0.367	0	0.0196185
chr01_1	2799000	2809000	0.254	0.035	0.0244094
chr01_1	2808000	2818000	0.268	0.0042	-0.0477612
chr01_1	2817000	2827000	0.293	0.0052	-0.0334471
chr01_1	2826000	2836000	0.2902	0.0209	-0.00895934
chr01_1	2835000	2845000	0.3067	0.0238	-0.0714053
chr01_1	2844000	2854000	0.3002	0	-0.0439707
chr01_1	2853000	2863000	0.3529	0	-0.0218192
chr01_1	2862000	2872000	0.3432	0	-0.0262238
chr01_1	2871000	2881000	0.2674	0.0153	-0.0216904
chr01_1	2880000	2890000	0.3452	0	0.0301275
chr01_1	2889000	2899000	0.3699	0	2.7034333E-4
chr01_1	2898000	2908000	0.3464	0	0.0207852
chr01_1	2907000	2917000	0.3589	0	0.173586
chr01_1	2916000	2926000	0.3642	0	-0.0494234
chr01_1	2925000	2935000	0.2548	0.0597	0.0620094
chr01_1	2934000	2944000	0.3266	0	-0.0349051
chr01_1	2943000	2953000	0.3529	0	0.0422216
chr01_1	2952000	2962000	0.3488	0.0129	-0.0338303
chr01_1	2961000	2971000	0.3522	0	-0.0193072
chr01_1	2970000	2980000	0.354	0	0.0135593
chr01_1	2979000	2989000	0.3556	0	-0.023622
chr01_1	2988000	2998000	0.3633	0.001	0.0294522
chr01_1	2997000	3007000	0.3528	0	-0.00226757
chr01_1	3006000	3016000	0.267	0.0575	0.0299625
chr01_1	3015000	3025000	0.3146	0.0193	-0.0260648
chr01_1	3024000	3034000	0.2759	0.0211	-0.0300834
chr01_1	3033000	3043000	0.3103	0.001	-0.0628424
chr01_1	3042000	3052000	0.3529	0	-0.100028
chr01_1	3051000	3061000	0.4142	0	-0.171898
chr01_1	3060000	3070000	0.2906	0	-0.0461115
chr01_1	3069000	3079000	0.2829	0.0166	0.0455991
chr01_1	3078000	3088000	0.2732	0	0.0212299
chr01_1	3087000	3097000	0.2929	0.021	0.0303858
chr01_1	3096000	3106000	0.3274	0.0152	0.0500916
chr01_1	3105000	3115000	0.3593	0.0075	-0.0526023
chr01_1	3114000	3124000	0.3393	0	0.0450928
chr01_1	3123000	3133000	0.368	0	0.0576087
chr01_1	3132000	3142000	0.338	0.0314	-0.0378698
chr01_1	3141000	3151000	0.2931	0	0.0105766
chr01_1	3150000	3160000	0.3363	0	0.0621469
chr01_1	3159000	3169000	0.3373	0.0178	-0.00148236
chr01_1	3168000	3178000	0.2822	0.022	-0.0396882
chr01_1	3177000	3187000	0.221	0.1923	0.0850679
chr01_1	3186000	3196000	0.2573	0.038	0.0369219
chr01_1	3195000	3205000	0.2908	0	0.0178817
chr01_1	3204000	3214000	0.3658	0	-0.0869328
chr01_1	3213000	3223000	0.3399	0	-0.0438364
chr01_1	3222000	3232000	0.3159	0.0086	-0.0237417
chr01_1	3231000	3241000	0.2784	0.0402	-0.0079023
chr01_1	3240000	3250000	0.2851	0.0101	0.0578744
chr01_1	3249000	3259000	0.3577	0	-0.0343864
chr01_1	3258000	3268000	0.3247	0	0.1081
chr01_1	3267000	3277000	0.2789	0.064	0.0634636
chr01_1	3276000	3286000	0.2499	0.0532	-0.00920368
chr01_1	3285000	3295000	0.3432	0	0.020979
chr01_1	3294000	3304000	0.3615	0	0.00802213
chr01_1	3303000	3313000	0.3228	0	-0.0997522
chr01_1	3312000	3322000	0.2233	0.2512	-0.0353784
chr01_1	3321000	3331000	0.2535	0.0419	0.0335306
chr01_1	3330000	3340000	0.2601	0.0246	0.029604
chr01_1	3339000	3349000	0.3117	0	-0.057427
chr01_1	3348000	3358000	0.3486	0	-0.0407344
chr01_1	3357000	3367000	0.2944	0.1712	0.0346467
chr01_1	3366000	3376000	0.2725	0.2277	0.0282569
chr01_1	3375000	3385000	0.326	0.0247	-0.0282209
chr01_1	3384000	3394000	0.3517	0	-0.048621
chr01_1	3393000	3403000	0.3565	0.0114	-0.0249649
chr01_1	3402000	3412000	0.2941	0.0228	-0.00578035
chr01_1	3411000	3421000	0.3607	0	0.0784586
chr01_1	3420000	3430000	0.4169	0	-0.0208683
chr01_1	3429000	3439000	0.3444	0	-0.00522648
chr01_1	3438000	3448000	0.3325	0	0.0261654
chr01_1	3447000	3457000	0.3296	0.001	0.0109223
chr01_1	3456000	3466000	0.2316	0.3008	0.0854922
chr01_1	3465000	3475000	0.332	0	0.023494
chr01_1	3474000	3484000	0.331	0	0.0169184
chr01_1	3483000	3493000	0.3628	0	0.0942668
chr01_1	3492000	3502000	0.3346	0	0.0155409
chr01_1	3501000	3511000	0.342	0	0.0374269
chr01_1	3510000	3520000	0.3771	0	0.125961
chr01_1	3519000	3529000	0.3703	0	0.0823656
chr01_1	3528000	3538000	0.3371	0	0.0839513
chr01_1	3537000	3547000	0.3587	0	0.0683022
chr01_1	3546000	3556000	0.3341	0	0.0350195
chr01_1	3555000	3565000	0.3521	0	-0.00312411
chr01_1	3564000	3574000	0.3046	0.0102	-0.0466185
chr01_1	3573000	3583000	0.2781	0.02	0.0140237
chr01_1	3582000	3592000	0.3368	0	0.0795725
chr01_1	3591000	3601000	0.3627	0	0.0653433
chr01_1	3600000	3610000	0.3454	0	-0.0532716
chr01_1	3609000	3619000	0.2509	0.0304	-0.0346752
chr01_1	3618000	3628000	0.3039	0	0.00559395
chr01_1	3627000	3637000	0.3624	0.0048	-0.0237307
chr01_1	3636000	3646000	0.3708	0.0048	-0.104639
chr01_1	3645000	3655000	0.3414	0.0214	-0.0726421
chr01_1	3654000	3664000	0.2728	0.0554	0.0813783
chr01_1	3663000	3673000	0.2537	0.0266	0.0429641
chr01_1	3672000	3682000	0.3386	0	0.01772
chr01_1	3681000	3691000	0.3307	0	-0.0166314
chr01_1	3690000	3700000	0.257	0	0.0599222
chr01_1	3699000	3709000	0.3217	0	0.0115014
chr01_1	3708000	3718000	0.3704	0	0.0318575
chr01_1	3717000	3727000	0.3681	0	0.00787829
chr01_1	3726000	3736000	0.275	0.2031	-0.0327273
chr01_1	3735000	3745000	0.3484	0	-0.0166475
chr01_1	3744000	3754000	0.3887	0	-0.0110625
chr01_1	3753000	3763000	0.3828	0	-0.0882968
chr01_1	3762000	3772000	0.276	0.0632	-0.113768
chr01_1	3771000	3781000	0.3626	0	-0.0683949
chr01_1	3780000	3790000	0.327	0.028	-0.0324159
chr01_1	3789000	3799000	0.3174	0	-0.0201638
chr01_1	3798000	3808000	0.3949	0	0.0276019
chr01_1	3807000	3817000	0.3341	0	0.00209518
chr01_1	3816000	3826000	0.3475	0	0.0221583
chr01_1	3825000	3835000	0.3531	0	-0.0280374
chr01_1	3834000	3844000	0.3565	0	0.0126227
chr01_1	3843000	3853000	0.3309	0	0.0129949
chr01_1	3852000	3862000	0.3608	0.001	-0.0487805
chr01_1	3861000	3871000	0.2852	0.0395	0.00911641
chr01_1	3870000	3880000	0.2738	0.0748	-0.0913075
chr01_1	3879000	3889000	0.3459	0.0338	0.139636
chr01_1	3888000	3898000	0.367	0	-0.00163488
chr01_1	3897000	3907000	0.3935	0	0.10953
chr01_1	3906000	3916000	0.326	0.0391	0.0134969
chr01_1	3915000	3925000	0.3868	0	0.140124
chr01_1	3924000	3934000	0.3017	0.0349	-0.00762347
chr01_1	3933000	3943000	0.3592	0	0.0824053
chr01_1	3942000	3952000	0.3449	0	0.0675558
chr01_1	3951000	3961000	0.3237	0.0206	-0.100402
chr01_1	3960000	3970000	0.3585	0.001	0.0923291
chr01_1	3969000	3979000	0.4025	0	0.0911801
chr01_1	3978000	3988000	0.3254	0	0.0196681
chr01_1	3987000	3997000	0.3236	0	0.0321384
chr01_1	3996000	4006000	0.3484	0	0.118255
chr01_1	4005000	4015000	0.3436	0.0214	0.00582072
chr01_1	4014000	4024000	0.3396	0	-0.0583039
chr01_1	4023000	4033000	0.3349	0	-0.0337414
chr01_1	4032000	4042000	0.3422	0	0.00701344
chr01_1	4041000	4051000	0.3568	0	-0.007287
chr01_1	4050000	4060000	0.3235	0	-0.0423493
chr01_1	4059000	4069000	0.3049	0	0.0305018
chr01_1	4068000	4078000	0.3541	0.001	-0.0319119
chr01_1	4077000	4087000	0.3671	0.001	-0.0580223
chr01_1	4086000	4096000	0.3108	0.1648	-0.0643501
chr01_1	4095000	4105000	0.3566	0	0.030286
chr01_1	4104000	4114000	0.3163	0	-0.0433133
chr01_1	4113000	4123000	0.2883	0.1013	-0.0232397
chr01_1	4122000	4132000	0.3608	0.0234	0.0338137
chr01_1	4131000	4141000	0.2938	0.1075	0.012934
chr01_1	4140000	4150000	0.3201	0.11	0.0321774
chr01_1	4149000	4159000	0.314	0.1899	0.0821656
chr01_1	4158000	4168000	0.3384	0	0.0514184
chr01_1	4167000	4177000	0.322	0.0132	0.0832298
chr01_1	4176000	4186000	0.3453	0	0.0935418
chr01_1	4185000	4195000	0.3479	0	0.0813452
chr01_1	4194000	4204000	0.336	0.0119	0.0440476
chr01_1	4203000	4213000	0.1455	0.4659	-0.0584192
chr01_1	4212000	4222000	0.2093	0.5218	-0.174391
chr01_1	4221000	4231000	0.3548	0	0.054115
chr01_1	4230000	4240000	0.3096	0.0325	-0.0303618
chr01_1	4239000	4249000	0.3075	0	-0.0458537
chr01_1	4248000	4258000	0.3667	0	-0.126261
chr01_1	4257000	4267000	0.3922	0	-0.0229475
chr01_1	4266000	4276000	0.3976	0	0.0442656
chr01_1	4275000	4285000	0.2701	0.0389	0.0292484
chr01_1	4284000	4294000	0.3035	0.0301	-0.0128501
chr01_1	4293000	4303000	0.2653	0.0507	0.010931
chr01_1	4302000	4312000	0.3022	0.0318	-0.0615486
chr01_1	4311000	4321000	0.2726	0.0299	0.0711665
chr01_1	4320000	4330000	0.3389	0.0299	-0.0475066
chr01_1	4329000	4339000	0.2802	0.0608	-0.0356888
chr01_1	4338000	4348000	0.3324	0	-0.0288809
chr01_1	4347000	4357000	0.3279	0	0.135102
chr01_1	4356000	4366000	0.3274	0	0.0671961
chr01_1	4365000	4375000	0.2928	0	-0.0498634
chr01_1	4374000	4384000	0.2902	0.053	0.00827016
chr01_1	4383000	4393000	0.2942	0.0304	-0.00067981
chr01_1	4392000	4402000	0.3336	0	-0.0281775
chr01_1	4401000	4411000	0.3274	0	0.0659743
chr01_1	4410000	4420000	0.3086	0	-0.0246273
chr01_1	4419000	4429000	0.3334	0	-0.0323935
chr01_1	4428000	4438000	0.3231	0	0.0591148
chr01_1	4437000	4447000	0.33	0	0.13697
chr01_1	4446000	4456000	0.2963	0.022	-0.0982113
chr01_1	4455000	4465000	0.3305	0	-0.0402421
chr01_1	4464000	4474000	0.349	0	-0.0154728
chr01_1	4473000	4483000	0.3277	0	0.017394
chr01_1	4482000	4492000	0.379	0	-0.0701847
chr01_1	4491000	4501000	0.2659	0.0897	0.0304626
chr01_1	4500000	4510000	0.3411	0	0.0729991
chr01_1	4509000	4519000	0.3199	0	0.0515786
chr01_1	4518000	4528000	0.3033	0	-0.0313221
chr01_1	4527000	4537000	0.2877	0.0237	-0.0747306
chr01_1	4536000	4546000	0.3082	0.0393	0.0149254
chr01_1	4545000	4555000	0.3455	0	-0.156006
chr01_1	4554000	4564000	0.3374	0	0.00296384
chr01_1	4563000	4573000	0.2818	0	0.0347764
chr01_1	4572000	4582000	0.2609	0.1506	0.0532771
chr01_1	4581000	4591000	0.3261	0	-0.0475314
chr01_1	4590000	4600000	0.3887	0	-0.0239259
chr01_1	4599000	4609000	0.2987	0	-0.00703046
chr01_1	4608000	4618000	0.2576	0.1188	-0.0279503
chr01_1	4617000	4627000	0.2462	0.097	0.0528026
chr01_1	4626000	4636000	0.2947	0.0559	-0.0125551
chr01_1	4635000	4645000	0.3958	0	-0.0646791
chr01_1	4644000	4654000	0.3414	0	0.0808436
chr01_1	4653000	4663000	0.3641	0	0.0370777
chr01_1	4662000	4672000	0.2386	0.0668	0.00167645
chr01_1	4671000	4681000	0.3004	0	-0.00732357
chr01_1	4680000	4690000	0.2236	0.1339	0.0715564
chr01_1	4689000	4699000	0.2227	0.1134	0.0184104
chr01_1	4698000	4708000	0.2993	0.0125	0.104577
chr01_1	4707000	4717000	0.3414	0	0.114236
chr01_1	4716000	4726000	0.3476	0	-0.0218642
chr01_1	4725000	4735000	0.2992	0.018	-0.0501337
chr01_1	4734000	4744000	0.3782	0	0.142782
chr01_1	4743000	4753000	0.3805	0	-0.0791064
chr01_1	4752000	4762000	0.4142	0	0.0864317
chr01_1	4761000	4771000	0.3026	0.022	0.0548579
chr01_1	4770000	4780000	0.3543	0	0.061812
chr01_1	4779000	4789000	0.3113	0.0184	0.0446515
chr01_1	4788000	4798000	0.3295	0	-0.0324734
chr01_1	4797000	4807000	0.3065	0.0286	0.0433931
chr01_1	4806000	4816000	0.2442	0.1119	0.0671581
chr01_1	4815000	4825000	0.2726	0.1312	0.0807043
chr01_1	4824000	4834000	0.3203	0	0.042148
chr01_1	4833000	4843000	0.3761	0	0.0332358
chr01_1	4842000	4852000	0.3537	0.001	-0.089624
chr01_1	4851000	4861000	0.276	0.0624	0.108696
chr01_1	4860000	4870000	0.3238	0	-0.0179123
chr01_1	4869000	4879000	0.3541	0	-0.0144027
chr01_1	4878000	4888000	0.3087	0.0484	-0.0301263
chr01_1	4887000	4897000	0.334	0.0484	0.0556886
chr01_1	4896000	4906000	0.0752	0.7749	-0.0585106
chr01_1	4905000	4915000	0.0492	0.86	0.178862
chr01_1	4914000	4924000	0.3371	0	0.0720854
chr01_1	4923000	4933000	0.3303	0.001	0.0711474
chr01_1	4932000	4942000	0.2927	0.1021	0.00854117
chr01_1	4941000	4951000	0.3344	0	0.0179426
chr01_1	4950000	4960000	0.3609	0	0.0169022
chr01_1	4959000	4969000	0.3773	0	0.105221
chr01_1	4968000	4978000	0.308	0.002	0.0136364
chr01_1	4977000	4987000	0.3288	0	-0.0225061
chr01_1	4986000	4996000	0.3847	0	0.0231349
chr01_1	4995000	5005000	0.3975	0	0.0027673
chr01_1	5004000	5014000	0.3695	0.001	-0.124763
chr01_1	5013000	5023000	0.2835	0.1	0.0532628
chr01_1	5022000	5032000	0.3352	0	0.0823389
chr01_1	5031000	5041000	0.2975	0.0699	0.0292437
chr01_1	5040000	5050000	0.3304	0	-0.0260291
chr01_1	5049000	5059000	0.2995	0.0564	0.087813
chr01_1	5058000	5068000	0.2873	0.0499	0.0198399
chr01_1	5067000	5077000	0.3061	0	0.0918001
chr01_1	5076000	5086000	0.2174	0.1035	-0.0128795
chr01_1	5085000	5095000	0.3255	0.0192	-0.105991
chr01_1	5094000	5104000	0.3247	0	-0.00153988
chr01_1	5103000	5113000	0.336	0.0195	-0.00595238
chr01_1	5112000	5122000	0.2741	0.0549	-0.0266326
chr01_1	5121000	5131000	0.3021	0.0223	9.930487E-4
chr01_1	5130000	5140000	0.3037	0.0594	-0.00559763
chr01_1	5139000	5149000	0.3973	0	0.0893531
chr01_1	5148000	5158000	0.3701	0	0.0824102
chr01_1	5157000	5167000	0.3204	0	-0.0593009
chr01_1	5166000	5176000	0.2973	0.0409	-0.122772
chr01_1	5175000	5185000	0.3597	0	0.0642202
chr01_1	5184000	5194000	0.3639	0	0.0711734
chr01_1	5193000	5203000	0.3496	0	0.0543478
chr01_1	5202000	5212000	0.3169	0	-0.041338
chr01_1	5211000	5221000	0.3555	0	-0.0475387
chr01_1	5220000	5230000	0.3386	0	-0.00708801
chr01_1	5229000	5239000	0.3645	0	-0.0869685
chr01_1	5238000	5248000	0.3151	0	-0.00285624
chr01_1	5247000	5257000	0.3482	0	0.019529
chr01_1	5256000	5266000	0.29	0.0247	0.0317241
chr01_1	5265000	5275000	0.2954	0.0824	0.0385917
chr01_1	5274000	5284000	0.3047	0.0108	0.0292091
chr01_1	5283000	5293000	0.3288	0	0.0663017
chr01_1	5292000	5302000	0.3401	0	-0.0314613
chr01_1	5301000	5311000	0.3102	0.002	0.0199871
chr01_1	5310000	5320000	0.3157	0	0.0205892
chr01_1	5319000	5329000	0.2911	0	-0.0291996
chr01_1	5328000	5338000	0.3699	0.001	-0.119762
chr01_1	5337000	5347000	0.4117	0	0.0940005
chr01_1	5346000	5356000	0.3386	0.0239	-0.116361
chr01_1	5355000	5365000	0.3196	0.0309	0.0694618
chr01_1	5364000	5374000	0.328	0	-0.0493902
chr01_1	5373000	5383000	0.3442	0.001	0.0633353
chr01_1	5382000	5392000	0.2962	0.038	-0.0202566
chr01_1	5391000	5401000	0.3093	0.1504	-0.205949
chr01_1	5400000	5410000	0	1	0
chr01_1	5409000	5419000	0	1	0
chr01_1	5418000	5428000	0	1	0
chr01_1	5427000	5437000	0.286	0.1842	0.0167832
chr01_1	5436000	5446000	0.333	0.024	0.0876877
chr01_1	5445000	5455000	0.3313	0	0.0498038
chr01_1	5454000	5464000	0.2994	0	0.0260521
chr01_1	5463000	5473000	0.3478	0.0144	-0.080506
chr01_1	5472000	5482000	0.4133	0	0.137188
chr01_1	5481000	5491000	0.3255	0.0626	0.0525346
chr01_1	5490000	5500000	0.3664	0	0.141921
chr01_1	5499000	5509000	0.3916	0	-0.0607763
chr01_1	5508000	5518000	0.3253	0	-0.104211
chr01_1	5517000	5527000	0.2849	0.013	-0.001755
chr01_1	5526000	5536000	0.2663	0.001	0.0409313
chr01_1	5535000	5545000	0.2008	0.3058	0.151394
chr01_1	5544000	5554000	0.3681	0.132	0.0855746
chr01_1	5553000	5563000	0.4305	0	-0.0299652
chr01_1	5562000	5572000	0.3459	0.1	0.0349812
chr01_1	5571000	5581000	0.3015	0.001	-0.126368
chr01_1	5580000	5590000	0.2264	0.2291	-0.0459364
chr01_1	5589000	5599000	0.3234	0.01	-0.0166976
chr01_1	5598000	5608000	0.4128	0	-0.00581395
chr01_1	5607000	5617000	0.2936	0.001	0.0613079
chr01_1	5616000	5626000	0.3039	0.002	0.159592
chr01_1	5625000	5635000	0.3461	0	0.0251372
chr01_1	5634000	5644000	0.3243	0	0.00585877
chr01_1	5643000	5653000	0.3285	0.002	0.0283105
chr01_1	5652000	5662000	0.2958	0.0244	0.07167
chr01_1	5661000	5671000	0.351	0	0.0307692
chr01_1	5670000	5680000	0.3319	0	-0.0328412
chr01_1	5679000	5689000	0.3272	0	-0.00672372
chr01_1	5688000	5698000	0.3077	0	-0.0913227
chr01_1	5697000	5707000	0.2838	0.001	0.0063425
chr01_1	5706000	5716000	0.2901	0	0.0182696
chr01_1	5715000	5725000	0.3665	0	-0.00572988
chr01_1	5724000	5734000	0.3592	0	-0.0283964
chr01_1	5733000	5743000	0.3284	0.001	0.101705
chr01_1	5742000	5752000	0.3454	0	0.0469021
chr01_1	5751000	5761000	0.3644	0	0.106476
chr01_1	5760000	5770000	0.3522	0	0.0567859
chr01_1	5769000	5779000	0.324	0	-0.00987654
chr01_1	5778000	5788000	0.3735	0	0.060241
chr01_1	5787000	5797000	0.3276	0	0.039072
chr01_1	5796000	5806000	0.3363	0	0.10675
chr01_1	5805000	5815000	0.3534	0.01	0.0282965
chr01_1	5814000	5824000	0.3506	0.006	-0.0347975
chr01_1	5823000	5833000	0.3723	0	-0.09213
chr01_1	5832000	5842000	0.301	0.0031	-0.0225914
chr01_1	5841000	5851000	0.2716	0.0954	0.0147275
chr01_1	5850000	5860000	0.2973	0	0.00975446
chr01_1	5859000	5869000	0.2958	0	-0.0500338
chr01_1	5868000	5878000	0.3297	0	0.0191083
chr01_1	5877000	5887000	0.3678	0	-0.0369766
chr01_1	5886000	5896000	0.336	0.0485	-0.0244048
chr01_1	5895000	5905000	0.3409	0	0.0783221
chr01_1	5904000	5914000	0.3322	0	-0.0210716
chr01_1	5913000	5923000	0.3813	0	-0.116181
chr01_1	5922000	5932000	0.3417	0.001	0.0869184
chr01_1	5931000	5941000	0.2751	0.0273	-0.0708833
chr01_1	5940000	5950000	0.3587	0	0.0521327
chr01_1	5949000	5959000	0.266	0.1261	0.0556391
chr01_1	5958000	5968000	0.3532	0.0788	-0.0883352
chr01_1	5967000	5977000	0.398	0	-0.039196
chr01_1	5976000	5986000	0.339	0	0.0672566
chr01_1	5985000	5995000	0.347	0.0288	0.0368876
chr01_1	5994000	6004000	0.3477	0	-0.00316365
chr01_1	6003000	6013000	0.3571	0	-0.0714086
chr01_1	6012000	6022000	0.3292	0.0362	-0.0801944
chr01_1	6021000	6031000	0.3147	0.0605	0.0479822
chr01_1	6030000	6040000	0.3347	0.0337	-0.118016
chr01_1	6039000	6049000	0.3153	0.0453	0.0535997
chr01_1	6048000	6058000	0.3118	0	-0.0192431
chr01_1	6057000	6067000	0.3562	0	-0.0662549
chr01_1	6066000	6076000	0.3193	0	0.0341372
chr01_1	6075000	6085000	0.3926	0	0.163525
chr01_1	6084000	6094000	0.3481	0	0.099684
chr01_1	6093000	6103000	0.3268	0	-0.00183599
chr01_1	6102000	6112000	0.3642	0	-0.0192202
chr01_1	6111000	6121000	0.3701	0	0.0915969
chr01_1	6120000	6130000	0.3019	0	-0.00894336
chr01_1	6129000	6139000	0.4082	0	0.0494855
chr01_1	6138000	6148000	0.3402	0.0242	-0.0546737
chr01_1	6147000	6157000	0.1885	0.4846	0.103448
chr01_1	6156000	6166000	0.2982	0.1844	-0.0764588
chr01_1	6165000	6175000	0.4616	0	0.0836222
chr01_1	6174000	6184000	0.399	0	0.0962406
chr01_1	6183000	6193000	0.355	0	0.0923944
chr01_1	6192000	6202000	0.3382	0.002	0.0922531
chr01_1	6201000	6211000	0.3958	0.002	0.122789
chr01_1	6210000	6220000	0.3318	0.001	0.0988547
chr01_1	6219000	6229000	0.3487	0.0062	0.0100373
chr01_1	6228000	6238000	0.3855	0	0.0412451
chr01_1	6237000	6247000	0.3552	0.001	0.0563063
chr01_1	6246000	6256000	0.3161	0	0.0907941
chr01_1	6255000	6265000	0.2964	0	0.10054
chr01_1	6264000	6274000	0.3018	0	0.115971
chr01_1	6273000	6283000	0.3713	0.0111	0.140856
chr01_1	6282000	6292000	0.2746	0.0111	0.0116533
chr01_1	6291000	6301000	0.3347	0	-0.00448163
chr01_1	6300000	6310000	0.3225	0	-0.0207752
chr01_1	6309000	6319000	0.2691	0.0548	0.0375325
chr01_1	6318000	6328000	0.3339	0.0243	-0.0697814
chr01_1	6327000	6337000	0.3439	0	-0.0607735
chr01_1	6336000	6346000	0.2642	0.0338	0.0280091
chr01_1	6345000	6355000	0.3322	0	0.0523781
chr01_1	6354000	6364000	0.364	0.0282	0.0565934
chr01_1	6363000	6373000	0.3062	0	0.0378837
chr01_1	6372000	6382000	0.3263	0	0.102053
chr01_1	6381000	6391000	0.33	0.0558	0.0139394
chr01_1	6390000	6400000	0.3074	0.0277	0.0390371
chr01_1	6399000	6409000	0.3656	0	0.155908
chr01_1	6408000	6418000	0.3101	0	-0.00870687
chr01_1	6417000	6427000	0.2794	0	0.0329277
chr01_1	6426000	6436000	0.3054	0	0.00130976
chr01_1	6435000	6445000	0.3088	0	-0.0705959
chr01_1	6444000	6454000	0.3728	0	-0.101395
chr01_1	6453000	6463000	0.3854	0	-0.154645
chr01_1	6462000	6472000	0.2509	0.2469	-0.125548
chr01_1	6471000	6481000	0.2426	0.3145	-0.0560594
chr01_1	6480000	6490000	0.3733	0	-0.0940263
chr01_1	6489000	6499000	0.329	0	0.00607903
chr01_1	6498000	6508000	0.285	0.001	-0.0392982
chr01_1	6507000	6517000	0.2844	0.0285	0.0253165
chr01_1	6516000	6526000	0.3741	0	0.00240577
chr01_1	6525000	6535000	0.3521	0	-0.0815109
chr01_1	6534000	6544000	0.3028	0	0.0541612
chr01_1	6543000	6553000	0.3332	0	0.0114046
chr01_1	6552000	6562000	0.3478	0	-0.0713054
chr01_1	6561000	6571000	0.3838	0	-0.163627
chr01_1	6570000	6580000	0.2999	0.1203	-0.189063
chr01_1	6579000	6589000	0.3198	0.0166	-0.014384
chr01_1	6588000	6598000	0.2693	0.0156	-0.0516153
chr01_1	6597000	6607000	0.3445	0.0276	-0.0519594
chr01_1	6606000	6616000	0.2736	0.0386	-0.0299708
chr01_1	6615000	6625000	0.283	0	0.0134276
chr01_1	6624000	6634000	0.3079	0	-0.0126664
chr01_1	6633000	6643000	0.3372	0.001	-0.0521945
chr01_1	6642000	6652000	0.3116	0.0105	-0.0391528
chr01_1	6651000	6661000	0.3125	0.0192	0.01696
chr01_1	6660000	6670000	0.3279	0	0.0112839
chr01_1	6669000	6679000	0.2972	0	-0.0269179
chr01_1	6678000	6688000	0.3127	0.001	-0.0105532
chr01_1	6687000	6697000	0.3202	0	-0.0861961
chr01_1	6696000	6706000	0.3095	0.0041	-0.0927302
chr01_1	6705000	6715000	0.3695	0.001	0.0500677
chr01_1	6714000	6724000	0.4207	0	-0.0125981
chr01_1	6723000	6733000	0.3593	0	-0.045366
chr01_1	6732000	6742000	0.2914	0	-0.0370625
chr01_1	6741000	6751000	0.3612	0	0.159468
chr01_1	6750000	6760000	0.3841	0	0.176256
chr01_1	6759000	6769000	0.4225	0	0.15929
chr01_1	6768000	6778000	0.388	0	-0.0149485
chr01_1	6777000	6787000	0.3506	0	0.0262407
chr01_1	6786000	6796000	0.3452	0.017	0.0260718
chr01_1	6795000	6805000	0.2839	0.017	0.0651638
chr01_1	6804000	6814000	0.2966	0	-0.0222522
chr01_1	6813000	6823000	0.261	0.0274	0.0130268
chr01_1	6822000	6832000	0.305	0.0124	0.0386885
chr01_1	6831000	6841000	0.3734	0	0.0433851
chr01_1	6840000	6850000	0.3887	0	-0.178287
chr01_1	6849000	6859000	0.3286	0	0.0383445
chr01_1	6858000	6868000	0.3633	0.01	0.0470685
chr01_1	6867000	6877000	0.3588	0	0.00947603
chr01_1	6876000	6886000	0.3371	0.001	-0.0240285
chr01_1	6885000	6895000	0.3454	0	0.0440069
chr01_1	6894000	6904000	0.3064	0	0.0280679
chr01_1	6903000	6913000	0.2949	0.0152	-0.104103
chr01_1	6912000	6922000	0.304	0.0329	-0.107237
chr01_1	6921000	6931000	0.3217	0	0.0226919
chr01_1	6930000	6940000	0.3223	0	0.0580205
chr01_1	6939000	6949000	0.3071	0.0386	0.0485184
chr01_1	6948000	6958000	0.3509	0	-0.0806498
chr01_1	6957000	6967000	0.3209	0	0.0320972
chr01_1	6966000	6976000	0.2969	0	-0.00370495
chr01_1	6975000	6985000	0.3008	0	-0.0458777
chr01_1	6984000	6994000	0.3084	0	0.0330739
chr01_1	6993000	7003000	0.2834	0	-0.0211715
chr01_1	7002000	7012000	0.3328	0	0.031851
chr01_1	7011000	7021000	0.2805	0	-0.00819964
chr01_1	7020000	7030000	0.2734	0.001	-0.0329188
chr01_1	7029000	7039000	0.3094	0	-0.103426
chr01_1	7038000	7048000	0.3636	0	-0.0220022
chr01_1	7047000	7057000	0.3505	0	0.0396576
chr01_1	7056000	7066000	0.3443	0	0.0374673
chr01_1	7065000	7075000	0.3736	0	0.0417559
chr01_1	7074000	7084000	0.3687	0.001	0.135883
chr01_1	7083000	7093000	0.3594	0	-0.0139121
chr01_1	7092000	7102000	0.3788	0	0.10982
chr01_1	7101000	7111000	0.3411	0.001	0.017297
chr01_1	7110000	7120000	0.359	0	-0.00334262
chr01_1	7119000	7129000	0.376	0	0.119681
chr01_1	7128000	7138000	0.3205	0	-0.0552262
chr01_1	7137000	7147000	0.3519	0	0.0770105
chr01_1	7146000	7156000	0.3256	0	-0.0165848
chr01_1	7155000	7165000	0.2942	0	-0.0217539
chr01_1	7164000	7174000	0.3046	0	0.0111622
chr01_1	7173000	7183000	0.3021	0.001	0.110228
chr01_1	7182000	7192000	0.3161	0.0119	-0.0256248
chr01_1	7191000	7201000	0.3764	0	-0.054729
chr01_1	7200000	7210000	0.3718	0	0.0344271
chr01_1	7209000	7219000	0.3905	0	0.0212548
chr01_1	7218000	7228000	0.3779	0.001	-0.0177296
chr01_1	7227000	7237000	0.3503	0	0.0242649
chr01_1	7236000	7246000	0.2973	0	0.049445
chr01_1	7245000	7255000	0.3638	0	0.0632216
chr01_1	7254000	7264000	0.4051	0	-0.151321
chr01_1	7263000	7273000	0.3199	0	0.0290716
chr01_1	7272000	7282000	0.3552	0	0.116554
chr01_1	7281000	7291000	0.3138	0	0.012747
chr01_1	7290000	7300000	0.3188	0	0.0345044
chr01_1	7299000	7309000	0.3603	0	-0.154038
chr01_1	7308000	7318000	0.3126	0	-0.0742163
chr01_1	7317000	7327000	0.3604	0	0.1404
chr01_1	7326000	7336000	0.3722	0	0.218162
chr01_1	7335000	7345000	0.3181	0	0.02232
chr01_1	7344000	7354000	0.3875	0.002	-0.0209032
chr01_1	7353000	7363000	0.3663	0.01	-0.178269
chr01_1	7362000	7372000	0.2963	0.01	0.117111
chr01_1	7371000	7381000	0.319	0	0.0821317
chr01_1	7380000	7390000	0.3686	0	-0.0716224
chr01_1	7389000	7399000	0.3573	0	0.00811643
chr01_1	7398000	7408000	0.361	0	-0.0398892
chr01_1	7407000	7417000	0.2935	0	-0.0725724
chr01_1	7416000	7426000	0.2654	0	-0.0580256
chr01_1	7425000	7435000	0.3727	0	-0.0501744
chr01_1	7434000	7444000	0.3467	0	-0.0475916
chr01_1	7443000	7453000	0.2996	0	0.0867824
chr01_1	7452000	7462000	0.3217	0	-0.154492
chr01_1	7461000	7471000	0.2341	0.1506	0.00213584
chr01_1	7470000	7480000	0.3326	0	-0.0499098
chr01_1	7479000	7489000	0.3912	0	0.00255624
chr01_1	7488000	7498000	0.2685	0.2446	0.089013
chr01_1	7497000	7507000	0.309	0	0.0200647
chr01_1	7506000	7516000	0.2964	0	0.00877193
chr01_1	7515000	7525000	0.3033	0	0.00428619
chr01_1	7524000	7534000	0.3308	0.0122	-0.050786
chr01_1	7533000	7543000	0.4061	0	-0.103177
chr01_1	7542000	7552000	0.4127	0	0.0511267
chr01_1	7551000	7561000	0.3492	0	-0.0658648
chr01_1	7560000	7570000	0.3133	0	0.00414938
chr01_1	7569000	7579000	0.3097	0.0319	0.0093639
chr01_1	7578000	7588000	0.3453	0	-0.0280915
chr01_1	7587000	7597000	0.2689	0.0458	-0.0516921
chr01_1	7596000	7606000	0.3706	0	-0.12844
chr01_1	7605000	7615000	0.3162	0.018	-0.084124
chr01_1	7614000	7624000	0.3322	0	-0.111981
chr01_1	7623000	7633000	0.4156	0	-0.12897
chr01_1	7632000	7642000	0.2947	0	-0.155752
chr01_1	7641000	7651000	0.2952	0.001	-0.0142276
chr01_1	7650000	7660000	0.3004	0.0441	-0.0559254
chr01_1	7659000	7669000	0.3845	0	-0.141743
chr01_1	7668000	7678000	0.3325	0	-0.0682707
chr01_1	7677000	7687000	0.364	0	-0.165934
chr01_1	7686000	7696000	0.3126	0	-0.0678183
chr01_1	7695000	7705000	0.3415	0.001	0.0477306
chr01_1	7704000	7714000	0.3341	0	0.0859024
chr01_1	7713000	7723000	0.3608	0	0.181264
chr01_1	7722000	7732000	0.2976	0.0197	0.0409946
chr01_1	7731000	7741000	0.3486	0	-0.033276
chr01_1	7740000	7750000	0.376	0	-0.00744681
chr01_1	7749000	7759000	0.4134	0	-0.14417
chr01_1	7758000	7768000	0.3144	0.0071	-0.0826972
chr01_1	7767000	7777000	0.3278	0	-0.0347773
chr01_1	7776000	7786000	0.2854	0.0243	0.0301331
chr01_1	7785000	7795000	0.3168	0	-0.0972222
chr01_1	7794000	7804000	0.2789	0	0.0476873
chr01_1	7803000	7813000	0.3139	0	0.0876075
chr01_1	7812000	7822000	0.2871	0.0758	-0.0581679
chr01_1	7821000	7831000	0.3569	0.002	-0.00756514
chr01_1	7830000	7840000	0.3416	0	-0.0234192
chr01_1	7839000	7849000	0.3183	0	0.0970782
chr01_1	7848000	7858000	0.339	0	0.151032
chr01_1	7857000	7867000	0.3584	0	0.755022
chr01_1	7866000	7876000	0.4285	0	0.135123
chr01_1	7875000	7885000	0.3879	0	0.149781
chr01_1	7884000	7894000	0.3471	0	-0.0371651
chr01_1	7893000	7903000	0.4366	0	0.146587
chr01_1	7902000	7912000	0.3853	0	0.102518
chr01_1	7911000	7921000	0.3127	0	0.0169492
chr01_1	7920000	7930000	0.3455	0	-0.00665702
chr01_1	7929000	7939000	0.3526	0	-0.0952921
chr01_1	7938000	7948000	0.3294	0	0.0771099
chr01_1	7947000	7957000	0.3472	0.1	0.105991
chr01_1	7956000	7966000	0.4118	0	0.0616804
chr01_1	7965000	7975000	0.3579	0	-0.0354848
chr01_1	7974000	7984000	0.2848	0.0153	-0.0245787
chr01_1	7983000	7993000	0.3008	0	-0.150931
chr01_1	7992000	8002000	0.2746	0.0831	-0.115805
chr01_1	8001000	8011000	0.1936	0.1552	0.0433884
chr01_1	8010000	8020000	0.2795	0.0686	-0.116279
chr01_1	8019000	8029000	0.3497	0	-0.0300257
chr01_1	8028000	8038000	0.3247	0	-0.0569757
chr01_1	8037000	8047000	0.3342	0	-0.14243
chr01_1	8046000	8056000	0.3152	0	-0.0361675
chr01_1	8055000	8065000	0.3924	0	0.0703364
chr01_1	8064000	8074000	0.3555	0	-0.0340366
chr01_1	8073000	8083000	0.3299	0	-0.034859
chr01_1	8082000	8092000	0.3528	0	-0.0549887
chr01_1	8091000	8101000	0.3193	0.001	-0.0335108
chr01_1	8100000	8110000	0.3074	0.001	0.0318803
chr01_1	8109000	8119000	0.3116	0	0.0834403
chr01_1	8118000	8128000	0.3005	0.009	-0.00232945
chr01_1	8127000	8137000	0.2903	0	-0.0210127
chr01_1	8136000	8146000	0.3117	0.001	0.0170035
chr01_1	8145000	8155000	0.3952	0	0.0161943
chr01_1	8154000	8164000	0.3378	0	-0.0396684
chr01_1	8163000	8173000	0.3357	0	-0.010426
chr01_1	8172000	8182000	0.4147	0	0.172896
chr01_1	8181000	8191000	0.333	0.002	0.0474474
chr01_1	8190000	8200000	0.3421	0	0.0534931
chr01_1	8199000	8209000	0.3053	0	-0.0540452
chr01_1	8208000	8218000	0.3726	0	-0.0837359
chr01_1	8217000	8227000	0.3332	0.001	-0.0714286
chr01_1	8226000	8236000	0.3292	0	-0.0558931
chr01_1	8235000	8245000	0.4344	0	-0.0722836
chr01_1	8244000	8254000	0.401	0	0.0822943
chr01_1	8253000	8263000	0.2559	0.0881	-0.0214928
chr01_1	8262000	8272000	0.4037	0	-0.121625
chr01_1	8271000	8281000	0.4132	0	0.0745402
chr01_1	8280000	8290000	0.3818	0	0.143007
chr01_1	8289000	8299000	0.3466	0.01	-0.0115407
chr01_1	8298000	8308000	0.3823	0	0.103322
chr01_1	8307000	8317000	0.3508	0	-0.0467503
chr01_1	8316000	8326000	0.3707	0	-0.0849744
chr01_1	8325000	8335000	0.3456	0	0.00231481
chr01_1	8334000	8344000	0.326	0	-0.0503067
chr01_1	8343000	8353000	0.2971	0.0282	0.0138001
chr01_1	8352000	8362000	0.3641	0.1	-0.0755287
chr01_1	8361000	8371000	0.4244	0.1473	-0.113101
chr01_1	8370000	8380000	0.3999	0.001	-0.0497624
chr01_1	8379000	8389000	0.2886	0.0159	0.165627
chr01_1	8388000	8398000	0.3697	0	0.244793
chr01_1	8397000	8407000	0.3704	0	0.075594
chr01_1	8406000	8416000	0.3321	0.0175	0.00331226
chr01_1	8415000	8425000	0.3137	0.0233	0.152694
chr01_1	8424000	8434000	0.3521	0	0.151377
chr01_1	8433000	8443000	0.3341	0	0.103262
chr01_1	8442000	8452000	0.3637	0	-0.00137476
chr01_1	8451000	8461000	0.3202	0	0.0899438
chr01_1	8460000	8470000	0.4045	0	0.0803461
chr01_1	8469000	8479000	0.3539	0	0.0991806
chr01_1	8478000	8488000	0.2707	0.1522	0.0720355
chr01_1	8487000	8497000	0.1971	0.3149	-0.0248605
chr01_1	8496000	8506000	0.4082	0	-0.161685
chr01_1	8505000	8515000	0.441	0	-0.106576
chr01_1	8514000	8524000	0.3379	0	-0.0861202
chr01_1	8523000	8533000	0.311	0	-0.0559485
chr01_1	8532000	8542000	0.3374	0.001	0.071725
chr01_1	8541000	8551000	0.2738	0.0206	0.0591673
chr01_1	8550000	8560000	0.2661	0	-0.0973318
chr01_1	8559000	8569000	0.26	0.0191	-0.07
chr01_1	8568000	8578000	0.2728	0.0665	0.0388563
chr01_1	8577000	8587000	0.34	0	0.0782353
chr01_1	8586000	8596000	0.3147	0	0.0441691
chr01_1	8595000	8605000	0.3531	0	0.0161427
chr01_1	8604000	8614000	0.2843	0.0314	-0.0791417
chr01_1	8613000	8623000	0.3031	0	-0.0808314
chr01_1	8622000	8632000	0.3299	0.0274	-0.0663838
chr01_1	8631000	8641000	0.3093	0.0492	-0.183964
chr01_1	8640000	8650000	0.292	0.0178	-0.0226027
chr01_1	8649000	8659000	0.2874	0.0208	0.0521921
chr01_1	8658000	8668000	0.3314	0.0625	-0.0706095
chr01_1	8667000	8677000	0.3319	0.001	-0.0900874
chr01_1	8676000	8686000	0.3985	0	-0.127227
chr01_1	8685000	8695000	0.3812	0	-0.0435467
chr01_1	8694000	8704000	0.3527	0	0.0462149
chr01_1	8703000	8713000	0.2928	0.0315	0.0102459
chr01_1	8712000	8722000	0.3396	0	0.00294464
chr01_1	8721000	8731000	0.3883	0	-0.0558846
chr01_1	8730000	8740000	0.3899	0	0.133111
chr01_1	8739000	8749000	0.3606	0.001	0.153078
chr01_1	8748000	8758000	0.281	0.0186	0.0185053
chr01_1	8757000	8767000	0.2846	0.0362	0.0295151
chr01_1	8766000	8776000	0.3043	0.0398	0.0476503
chr01_1	8775000	8785000	0.3692	0	0.0509209
chr01_1	8784000	8794000	0.4235	0	0.0658796
chr01_1	8793000	8803000	0.3438	0	-0.133799
chr01_1	8802000	8812000	0.3717	0	0.023944
chr01_1	8811000	8821000	0.2815	0.0483	-0.0223801
chr01_1	8820000	8830000	0.3228	0	-0.0786865
chr01_1	8829000	8839000	0.3343	0	-0.0439725
chr01_1	8838000	8848000	0.3319	0	0.0141609
chr01_1	8847000	8857000	0.319	0.0249	-0.0413793
chr01_1	8856000	8866000	0.3381	0	-0.0239574
chr01_1	8865000	8875000	0.2971	0.2426	-0.15382
chr01_1	8874000	8884000	0.3413	0.1209	-0.0395546
chr01_1	8883000	8893000	0.3129	0	0.00223714
chr01_1	8892000	8902000	0.3008	0.001	-0.0139628
chr01_1	8901000	8911000	0.3547	0.001	-0.208345
chr01_1	8910000	8920000	0.3411	0	-0.000293169
chr01_1	8919000	8929000	0.3408	0.0094	-0.0293427
chr01_1	8928000	8938000	0.3485	0.0094	-0.114491
chr01_1	8937000	8947000	0.2833	0	0.0356513
chr01_1	8946000	8956000	0.2934	0	0.0320382
chr01_1	8955000	8965000	0.2952	0	0.0311653
chr01_1	8964000	8974000	0.3112	0	-0.0398458
chr01_1	8973000	8983000	0.3834	0	-0.0516432
chr01_1	8982000	8992000	0.332	0	0.00843373
chr01_1	8991000	9001000	0.3307	0	0.0601754
chr01_1	9000000	9010000	0.2861	0	-0.0115344
chr01_1	9009000	9019000	0.3038	0	-0.0263331
chr01_1	9018000	9028000	0.2885	0	-0.00103986
chr01_1	9027000	9037000	0.3306	0	-0.0114943
chr01_1	9036000	9046000	0.327	0	0.205505
chr01_1	9045000	9055000	0.342	0	0.0181287
chr01_1	9054000	9064000	0.3719	0	0.0282334
chr01_1	9063000	9073000	0.388	0	-0.184021
chr01_1	9072000	9082000	0.3386	0	-0.107501
chr01_1	9081000	9091000	0.2947	0	0.0159484
chr01_1	9090000	9100000	0.2641	0.182	0.0594472
chr01_1	9099000	9109000	0.2962	0	0.0033761
chr01_1	9108000	9118000	0.2963	0	0.00843739
chr01_1	9117000	9127000	0.2968	0	0.0168464
chr01_1	9126000	9136000	0.4059	0	-0.0820399
chr01_1	9135000	9145000	0.3759	0	-0.0742219
chr01_1	9144000	9154000	0.2944	0	-0.0169837
chr01_1	9153000	9163000	0.2926	0	-0.00615174
chr01_1	9162000	9172000	0.3115	0	0.0876404
chr01_1	9171000	9181000	0.2965	0	-0.0367622
chr01_1	9180000	9190000	0.3316	0	0.124246
chr01_1	9189000	9199000	0.3497	0	0.161567
chr01_1	9198000	9208000	0.3288	0	-0.00912409
chr01_1	9207000	9217000	0.3191	0	0.0523347
chr01_1	9216000	9226000	0.3559	0	-0.121101
chr01_1	9225000	9235000	0.3419	0	-0.0704884
chr01_1	9234000	9244000	0.2506	0.1004	-0.0494812
chr01_1	9243000	9253000	0.3706	0	0.021047
chr01_1	9252000	9262000	0.3473	0	-0.0751512
chr01_1	9261000	9271000	0.3091	0	-0.056616
chr01_1	9270000	9280000	0.3388	0	-0.0454545
chr01_1	9279000	9289000	0.3014	0	0.0537492
chr01_1	9288000	9298000	0.3797	0	-0.0150119
chr01_1	9297000	9307000	0.3625	0	0.0366897
chr01_1	9306000	9316000	0.3879	0	0.16164
chr01_1	9315000	9325000	0.392	0	0.194898
chr01_1	9324000	9334000	0.3951	0	0.157682
chr01_1	9333000	9343000	0.3883	0	0.208344
chr01_1	9342000	9352000	0.3907	0	0.191707
chr01_1	9351000	9361000	0.3447	0	0.159849
chr01_1	9360000	9370000	0.3059	0	0.0657077
chr01_1	9369000	9379000	0.3195	0.001	0.0503912
chr01_1	9378000	9388000	0.3149	0	0.0784376
chr01_1	9387000	9397000	0.3344	0	-0.027512
chr01_1	9396000	9406000	0.3422	0	0.0333138
chr01_1	9405000	9415000	0.3572	0	-0.0459127
chr01_1	9414000	9424000	0.3801	0	0.144962
chr01_1	9423000	9433000	0.3557	0.01	0.0345797
chr01_1	9432000	9442000	0.3209	0.0022	0.126831
chr01_1	9441000	9451000	0.1929	0.4308	0.0305858
chr01_1	9450000	9460000	0.3098	0.001	-0.0968367
chr01_1	9459000	9469000	0.3114	0	-0.0693642
chr01_1	9468000	9478000	0.3327	0	0.01052
chr01_1	9477000	9487000	0.3226	0	0.0130192
chr01_1	9486000	9496000	0.3495	0.001	-0.157654
chr01_1	9495000	9505000	0.3963	0	-0.0794852
chr01_1	9504000	9514000	0.3819	0	0.0510605
chr01_1	9513000	9523000	0.3268	0.001	-0.110771
chr01_1	9522000	9532000	0.36	0	-0.124444
chr01_1	9531000	9541000	0.3707	0	0.0892905
chr01_1	9540000	9550000	0.4132	0	0.0774443
chr01_1	9549000	9559000	0.4154	0	0.0235917
chr01_1	9558000	9568000	0.2289	0.3769	-0.00131062
chr01_1	9567000	9577000	0.3887	0	0.0398765
chr01_1	9576000	9586000	0.3512	0	0.0820046
chr01_1	9585000	9595000	0.3078	0	0.00909682
chr01_1	9594000	9604000	0.4013	0	0.0107152
chr01_1	9603000	9613000	0.3876	0	-0.0536636
chr01_1	9612000	9622000	0.3269	0	-0.00336494
chr01_1	9621000	9631000	0.2597	0.0604	0.058144
chr01_1	9630000	9640000	0.2662	0.1388	-0.000751315
chr01_1	9639000	9649000	0.3587	0	-0.0577084
chr01_1	9648000	9658000	0.3587	0	-0.0727628
chr01_1	9657000	9667000	0.3473	0.0221	0.040023
chr01_1	9666000	9676000	0.2996	0	-0.1502
chr01_1	9675000	9685000	0.2868	0.0701	0.0606695
chr01_1	9684000	9694000	0.4325	0	-0.0104046
chr01_1	9693000	9703000	0.3684	0	-0.0466884
chr01_1	9702000	9712000	0.3942	0	0.0781329
chr01_1	9711000	9721000	0.3555	0	0.163432
chr01_1	9720000	9730000	0.3418	0	-0.042715
chr01_1	9729000	9739000	0.395	0	-0.166582
chr01_1	9738000	9748000	0.384	0	-0.178646
chr01_1	9747000	9757000	0.3288	0.0028	-0.107056
chr01_1	9756000	9766000	0.2412	0.0936	0.0514096
chr01_1	9765000	9775000	0.3385	0	0.0192024
chr01_1	9774000	9784000	0.3634	0	0.0682444
chr01_1	9783000	9793000	0.3115	0	-0.0105939
chr01_1	9792000	9802000	0.3424	0	0.0601636
chr01_1	9801000	9811000	0.3708	0	-0.0819849
chr01_1	9810000	9820000	0.3608	0	-0.145787
chr01_1	9819000	9829000	0.3198	0	-0.0756723
chr01_1	9828000	9838000	0.3203	0	-0.0446456
chr01_1	9837000	9847000	0.3606	0.0033	0.00499168
chr01_1	9846000	9856000	0.305	0.1042	-0.134426
chr01_1	9855000	9865000	0.3882	0.001	-0.166924
chr01_1	9864000	9874000	0.3752	0	-0.110341
chr01_1	9873000	9883000	0.3473	0.0092	-0.12698
chr01_1	9882000	9892000	0.3492	0.0128	-0.124284
chr01_1	9891000	9901000	0.3176	0	0.0132242
chr01_1	9900000	9910000	0.3319	0	-0.0943055
chr01_1	9909000	9919000	0.3708	0	-0.128371
chr01_1	9918000	9928000	0.4073	0	0.0169408
chr01_1	9927000	9937000	0.3953	0	-0.128763
chr01_1	9936000	9946000	0.3796	0	-0.085353
chr01_1	9945000	9955000	0.3362	0	-0.0743605
chr01_1	9954000	9964000	0.397	0	-0.0644836
chr01_1	9963000	9973000	0.419	0	-0.099284
chr01_1	9972000	9982000	0.3948	0	-0.0420466
chr01_1	9981000	9991000	0.3741	0	0.17776
chr01_1	9990000	10000000	0.4193	0	-0.14238
chr01_1	9999000	10009000	0.4022	0.01	-0.109398
chr01_1	10008000	10018000	0.3318	0	-0.034358
chr01_1	10017000	10027000	0.3952	0	-0.133603
chr01_1	10026000	10036000	0.4007	0	-0.116546
chr01_1	10035000	10045000	0.3613	0	-0.0595073
chr01_1	10044000	10054000	0.3041	0.001	-0.00427491
chr01_1	10053000	10063000	0.3129	0	-0.0482582
chr01_1	10062000	10072000	0.3809	0	-0.144132
chr01_1	10071000	10081000	0.3746	0	0.0101442
chr01_1	10080000	10090000	0.4264	0	0.118668
chr01_1	10089000	10099000	0.3174	0	0.0321361
chr01_1	10098000	10108000	0.3536	0	0.104638
chr01_1	10107000	10117000	0.3886	0	0.0916109
chr01_1	10116000	10126000	0.3841	0	0.023171
chr01_1	10125000	10135000	0.3555	0	-0.0542897
chr01_1	10134000	10144000	0.3701	0	-0.0132397
chr01_1	10143000	10153000	0.4187	0	-0.0293766
chr01_1	10152000	10162000	0.4054	0	0.0152935
chr01_1	10161000	10171000	0.321	0	0.082866
chr01_1	10170000	10180000	0.284	0	0.0880282
chr01_1	10179000	10189000	0.2278	0.2082	0.0158033
chr01_1	10188000	10198000	0.2704	0.0578	0.0680473
chr01_1	10197000	10207000	0.2645	0.0812	0.148582
chr01_1	10206000	10216000	0.2818	0.0675	0.0567779
chr01_1	10215000	10225000	0.3401	0.001	0.361364
chr01_1	10224000	10234000	0.4066	0	0.11215
chr01_1	10233000	10243000	0.3424	0	0.409463
chr01_1	10242000	10252000	0.2983	0.0433	0.447536
chr01_1	10251000	10261000	0.2848	0.001	-0.0308989
chr01_1	10260000	10270000	0.3763	0	-0.0752059
chr01_1	10269000	10279000	0.3659	0	8.198962E-4
chr01_1	10278000	10288000	0.3475	0	-0.0238849
chr01_1	10287000	10297000	0.3517	0	-0.120273
chr01_1	10296000	10306000	0.3341	0	0.0200539
chr01_1	10305000	10315000	0.3669	0	0.0804034
chr01_1	10314000	10324000	0.3481	0	-0.0129273
chr01_1	10323000	10333000	0.3358	0	-0.0929124
chr01_1	10332000	10342000	0.2977	0.002	0.0218341
chr01_1	10341000	10351000	0.4197	0.001	0.0321658
chr01_1	10350000	10360000	0.3477	0.0218	-0.0353753
chr01_1	10359000	10369000	0.3357	0	-0.106345
chr01_1	10368000	10378000	0.3416	0	0.0368852
chr01_1	10377000	10387000	0.4069	0	-0.0169575
chr01_1	10386000	10396000	0.4037	0	-0.0161011
chr01_1	10395000	10405000	0.3843	0	-0.0840489
chr01_1	10404000	10414000	0.3602	0	0.0616324
chr01_1	10413000	10423000	0.4018	0	0.0572424
chr01_1	10422000	10432000	0.337	0	-0.0700297
chr01_1	10431000	10441000	0.3785	0.01	0.0673712
chr01_1	10440000	10450000	0.3647	0	0.128599
chr01_1	10449000	10459000	0.4267	0	-0.0663229
chr01_1	10458000	10468000	0.4001	0	0.0197451
chr01_1	10467000	10477000	0.3786	0	0.146329
chr01_1	10476000	10486000	0.1715	0.44	-0.0169096
chr01_1	10485000	10495000	0.3028	0.161	-0.0270806
chr01_1	10494000	10504000	0.3095	0.0314	0.0726979
chr01_1	10503000	10513000	0.4534	0.002	0.0480812
chr01_1	10512000	10522000	0.4636	0	0.102243
chr01_1	10521000	10531000	0.4777	0	0.114926
chr01_1	10530000	10540000	0.4939	0	0.108322
chr01_1	10539000	10549000	0.481	0	-0.00665281
chr01_1	10548000	10558000	0.3878	0	0.0624033
chr01_1	10557000	10567000	0.3911	0	-0.0907696
chr01_1	10566000	10576000	0.4427	0	0.0440479
chr01_1	10575000	10585000	0.3632	0	0.119493
chr01_1	10584000	10594000	0.3114	0	-0.0725755
chr01_1	10593000	10603000	0.3472	0	0.0282258
chr01_1	10602000	10612000	0.2745	0.0215	0.0287796
chr01_1	10611000	10621000	0.3295	0	-0.0628225
chr01_1	10620000	10630000	0.3482	0	0.0999426
chr01_1	10629000	10639000	0.3646	0	-0.00438837
chr01_1	10638000	10648000	0.3979	0	-0.0163358
chr01_1	10647000	10657000	0.3763	0	-0.0268403
chr01_1	10656000	10666000	0.3346	0	-0.0466228
chr01_1	10665000	10675000	0.4008	0	-0.103293
chr01_1	10674000	10684000	0.3156	0	-0.0329531
chr01_1	10683000	10693000	0.3591	0	0.0281259
chr01_1	10692000	10702000	0.3625	0	0.0648276
chr01_1	10701000	10711000	0.3631	0.0263	-0.0217571
chr01_1	10710000	10720000	0.1524	0.3544	-0.0367454
chr01_1	10719000	10729000	0.298	0.1109	-0.0590604
chr01_1	10728000	10738000	0.3668	0	-0.0714286
chr01_1	10737000	10747000	0.3267	0.0029	-0.0309152
chr01_1	10746000	10756000	0.3037	0	-0.0516958
chr01_1	10755000	10765000	0.3406	0.01	-0.0551967
chr01_1	10764000	10774000	0.3886	0	0.20947
chr01_1	10773000	10783000	0.3906	0	-0.0107527
chr01_1	10782000	10792000	0.3581	0	-0.156102
chr01_1	10791000	10801000	0.3866	0	-0.0869115
chr01_1	10800000	10810000	0.3542	0	0.116883
chr01_1	10809000	10819000	0.3668	0	0.0338059
chr01_1	10818000	10828000	0.3829	0	-0.0942805
chr01_1	10827000	10837000	0.3622	0	0.00110436
chr01_1	10836000	10846000	0.3327	0	0.0429817
chr01_1	10845000	10855000	0.2986	0	0.00133958
chr01_1	10854000	10864000	0.3665	0	-0.0259209
chr01_1	10863000	10873000	0.36	0	-0.0116667
chr01_1	10872000	10882000	0.3283	0.0025	0.0593969
chr01_1	10881000	10891000	0.3158	0.001	-0.0120329
chr01_1	10890000	10900000	0.3715	0	-0.0503365
chr01_1	10899000	10909000	0.3274	0.0093	0.107514
chr01_1	10908000	10918000	0.3107	0.0093	-0.0363695
chr01_1	10917000	10927000	0.3049	0	-0.0154149
chr01_1	10926000	10936000	0.3527	0	-0.143181
chr01_1	10935000	10945000	0.391	0	0.128389
chr01_1	10944000	10954000	0.3968	0	-0.0191532
chr01_1	10953000	10963000	0.415	0	-0.119518
chr01_1	10962000	10972000	0.3999	0	-0.00825206
chr01_1	10971000	10981000	0.3892	0	-0.143885
chr01_1	10980000	10990000	0.3645	0	-0.0957476
chr01_1	10989000	10999000	0.4253	0	-0.0947566
chr01_1	10998000	11008000	0.3818	0	0.0146674
chr01_1	11007000	11017000	0.3296	0	0.029733
chr01_1	11016000	11026000	0.3867	0	0.0705974
chr01_1	11025000	11035000	0.3885	0	-0.00952381
chr01_1	11034000	11044000	0.3786	0	-0.0649762
chr01_1	11043000	11053000	0.3648	0	-0.00274123
chr01_1	11052000	11062000	0.3481	0	0.0893421
chr01_1	11061000	11071000	0.3685	0	-0.146269
chr01_1	11070000	11080000	0.2574	0.0498	-0.00699301
chr01_1	11079000	11089000	0.3965	0	0.0179067
chr01_1	11088000	11098000	0.3831	0.01	0.064474
chr01_1	11097000	11107000	0.3746	0	-0.0859584
chr01_1	11106000	11116000	0.3549	0	-0.0989011
chr01_1	11115000	11125000	0.3018	0	-0.000662691
chr01_1	11124000	11134000	0.4115	0	0.0133657
chr01_1	11133000	11143000	0.3973	0	-0.0274352
chr01_1	11142000	11152000	0.3817	0	0.0196489
chr01_1	11151000	11161000	0.4048	0	-0.0820158
chr01_1	11160000	11170000	0.3959	0.0112	0.0356151
chr01_1	11169000	11179000	0.3727	0	-0.0759324
chr01_1	11178000	11188000	0.2922	0	0.028063
chr01_1	11187000	11197000	0.2923	0	0.0126582
chr01_1	11196000	11206000	0.3503	0	0.0499572
chr01_1	11205000	11215000	0.3546	0.1152	0.0603497
chr01_1	11214000	11224000	0.3471	0	-0.0423509
chr01_1	11223000	11233000	0.3015	0	-0.0235489
chr01_1	11232000	11242000	0.3444	0	0.0412311
chr01_1	11241000	11251000	0.3635	0	0.0982118
chr01_1	11250000	11260000	0.3754	0	0.0575386
chr01_1	11259000	11269000	0.3926	0	-0.152827
chr01_1	11268000	11278000	0.4203	0	-0.140138
chr01_1	11277000	11287000	0.4153	0	-0.098483
chr01_1	11286000	11296000	0.4009	0	0.0685957
chr01_1	11295000	11305000	0.3153	0.0627	0.101808
chr01_1	11304000	11314000	0.3225	0.0337	0.103876
chr01_1	11313000	11323000	0.3573	0	0.11335
chr01_1	11322000	11332000	0.2857	0	0.0633532
chr01_1	11331000	11341000	0.3584	0	0.0680804
chr01_1	11340000	11350000	0.3364	0	-0.0541023
chr01_1	11349000	11359000	0.3503	0	0.0636597
chr01_1	11358000	11368000	0.418	0	0.109091
chr01_1	11367000	11377000	0.3806	0	-0.182344
chr01_1	11376000	11386000	0.3711	0	-0.19267
chr01_1	11385000	11395000	0.4027	0	0.126893
chr01_1	11394000	11404000	0.2635	0.1059	0.0337761
chr01_1	11403000	11413000	0.3288	0.0778	0.0529197
chr01_1	11412000	11422000	0.3206	0	-0.0305677
chr01_1	11421000	11431000	0.3226	0	0.0489771
chr01_1	11430000	11440000	0.3687	0	-0.122322
chr01_1	11439000	11449000	0.3784	0	0.0438689
chr01_1	11448000	11458000	0.3669	0	0.0384301
chr01_1	11457000	11467000	0.3694	0.002	0.00216567
chr01_1	11466000	11476000	0.3704	0	-0.12203
chr01_1	11475000	11485000	0.3223	0	-0.0189265
chr01_1	11484000	11494000	0.341	0	-0.12434
chr01_1	11493000	11503000	0.382	0	0.0748691
chr01_1	11502000	11512000	0.3563	0	-0.00926186
chr01_1	11511000	11521000	0.3384	0	0.0685579
chr01_1	11520000	11530000	0.3349	0.0119	-0.0588235
chr01_1	11529000	11539000	0.3641	0	-0.0931063
chr01_1	11538000	11548000	0.3716	0	-0.0462863
chr01_1	11547000	11557000	0.33	0.001	-0.0557576
chr01_1	11556000	11566000	0.3492	0.001	-0.0561283
chr01_1	11565000	11575000	0.3159	0	-0.0357708
chr01_1	11574000	11584000	0.3329	0	-0.0693902
chr01_1	11583000	11593000	0.2657	0.1	-0.0703801
chr01_1	11592000	11602000	0.3347	0	-0.00926203
chr01_1	11601000	11611000	0.3452	0	0.0857474
chr01_1	11610000	11620000	0.3725	0	-0.162416
chr01_1	11619000	11629000	0.3765	0	-0.158035
chr01_1	11628000	11638000	0.3459	0	-0.0933796
chr01_1	11637000	11647000	0.3554	0.049	-0.0500844
chr01_1	11646000	11656000	0.1742	0.4406	0.0344432
chr01_1	11655000	11665000	0.1368	0.4519	0.0540936
chr01_1	11664000	11674000	0.4118	0	0.0315687
chr01_1	11673000	11683000	0.1523	0.5964	0.0820749
chr01_1	11682000	11692000	0.2997	0.0026	0.043043
chr01_1	11691000	11701000	0.3848	0	-0.133056
chr01_1	11700000	11710000	0.4089	0	-0.0643189
chr01_1	11709000	11719000	0.3501	0	0.0168523
chr01_1	11718000	11728000	0.3984	0	-0.0266064
chr01_1	11727000	11737000	0.3567	0	0.0384076
chr01_1	11736000	11746000	0.3474	0	0.0414508
chr01_1	11745000	11755000	0.3978	0	-0.0482655
chr01_1	11754000	11764000	0.3417	0	-0.0599941
chr01_1	11763000	11773000	0.3707	0	-0.103858
chr01_1	11772000	11782000	0.3996	0	-0.0510511
chr01_1	11781000	11791000	0.3636	0	0.165017
chr01_1	11790000	11800000	0.3647	0	-0.0907595
chr01_1	11799000	11809000	0.4086	0	0.0670582
chr01_1	11808000	11818000	0.3663	0	-0.0838111
chr01_1	11817000	11827000	0.3485	0.001	0.0691535
chr01_1	11826000	11836000	0.3817	0	-0.0720461
chr01_1	11835000	11845000	0.3899	0	-0.197743
chr01_1	11844000	11854000	0.3686	0	-0.0743353
chr01_1	11853000	11863000	0.3976	0	-0.00150905
chr01_1	11862000	11872000	0.3663	0.001	0.134043
chr01_1	11871000	11881000	0.4227	0	0.071682
chr01_1	11880000	11890000	0.409	0	-0.130562
chr01_1	11889000	11899000	0.3143	0	-0.0633153
chr01_1	11898000	11908000	0.4238	0	0.0316187
chr01_1	11907000	11917000	0.3861	0	-0.122507
chr01_1	11916000	11926000	0.384	0	-0.0671875
chr01_1	11925000	11935000	0.3906	0	-0.128008
chr01_1	11934000	11944000	0.3382	0.001	-0.0626848
chr01_1	11943000	11953000	0.401	0.001	-0.0573566
chr01_1	11952000	11962000	0.3629	0	-0.0454671
chr01_1	11961000	11971000	0.3474	0	-0.160622
chr01_1	11970000	11980000	0.3196	0	-0.0425532
chr01_1	11979000	11989000	0.2643	0.0088	-0.0170261
chr01_1	11988000	11998000	0.3638	0	-0.0230896
chr01_1	11997000	12007000	0.3557	0	0.0767501
chr01_1	12006000	12016000	0.3267	0	0.0156107
chr01_1	12015000	12025000	0.3708	0	0.106257
chr01_1	12024000	12034000	0.3857	0	0.0609282
chr01_1	12033000	12043000	0.3396	0	-0.0194346
chr01_1	12042000	12052000	0.3965	0	-0.0431274
chr01_1	12051000	12061000	0.337	0	0.0908012
chr01_1	12060000	12070000	0.3284	0	0.0115713
chr01_1	12069000	12079000	0.3076	0	0.0175553
chr01_1	12078000	12088000	0.3286	0.001	0.0286062
chr01_1	12087000	12097000	0.3223	0.001	0.050574
chr01_1	12096000	12106000	0.3519	0	-0.0201762
chr01_1	12105000	12115000	0.3487	0	-0.123602
chr01_1	12114000	12124000	0.3391	0	0.0887644
chr01_1	12123000	12133000	0.3661	0	0.0417919
chr01_1	12132000	12142000	0.4005	0	0.147566
chr01_1	12141000	12151000	0.3406	0	0.101585
chr01_1	12150000	12160000	0.3166	0	0.0296905
chr01_1	12159000	12169000	0.3284	0	-0.0231425
chr01_1	12168000	12178000	0.3676	0	-0.00326442
chr01_1	12177000	12187000	0.3931	0	-0.0490969
chr01_1	12186000	12196000	0.3958	0	0.0192016
chr01_1	12195000	12205000	0.3621	0	0.0980392
chr01_1	12204000	12214000	0.3767	0	0.0241572
chr01_1	12213000	12223000	0.3457	0	0.104426
chr01_1	12222000	12232000	0.3585	0	0.00529986
chr01_1	12231000	12241000	0.3667	0	-0.0831743
chr01_1	12240000	12250000	0.4235	0	0.131051
chr01_1	12249000	12259000	0.3872	0	-0.0278926
chr01_1	12258000	12268000	0.3951	0	-0.068084
chr01_1	12267000	12277000	0.3782	0	0.0449498
chr01_1	12276000	12286000	0.3686	0	-0.0699946
chr01_1	12285000	12295000	0.355	0	-0.0388732
chr01_1	12294000	12304000	0.4015	0.01	0.0560399
chr01_1	12303000	12313000	0.4318	0	0.148217
chr01_1	12312000	12322000	0.4257	0.001	0.156213
chr01_1	12321000	12331000	0.4266	0	0.148148
chr01_1	12330000	12340000	0.425	0	0.152
chr01_1	12339000	12349000	0.4357	0.001	0.146202
chr01_1	12348000	12358000	0.4205	0.0254	0.151486
chr01_1	12357000	12367000	0.111	0.7272	0.171171
chr01_1	12366000	12376000	0	1	0
chr01_1	12375000	12385000	0	1	0
chr01_1	12384000	12394000	0.1902	0.5504	0.156677
chr01_1	12393000	12403000	0.4315	0.001	0.148552
chr01_1	12402000	12412000	0.426	0	0.153052
chr01_1	12411000	12421000	0.43	0	0.157674
chr01_1	12420000	12430000	0.4257	0	0.152925
chr01_1	12429000	12439000	0.4282	0	0.140121
chr01_1	12438000	12448000	0.3869	0	-0.123805
chr01_1	12447000	12457000	0.354	0	-0.0338983
chr01_1	12456000	12466000	0.3733	0	0.171712
chr01_1	12465000	12475000	0.3828	0	-0.0501567
chr01_1	12474000	12484000	0.378	0	-0.0137566
chr01_1	12483000	12493000	0.3753	0	-0.00612843
chr01_1	12492000	12502000	0.4045	0	0.0808405
chr01_1	12501000	12511000	0.3701	0	-0.00621454
chr01_1	12510000	12520000	0.4031	0.0133	-0.136194
chr01_1	12519000	12529000	0.3617	0	-0.104783
chr01_1	12528000	12538000	0.4015	0	-0.100374
chr01_1	12537000	12547000	0.3797	0	-0.109297
chr01_1	12546000	12556000	0.3402	0	0.0975897
chr01_1	12555000	12565000	0.3415	0	0.0389458
chr01_1	12564000	12574000	0.3326	0	-0.0288635
chr01_1	12573000	12583000	0.3441	0	0.105493
chr01_1	12582000	12592000	0.3715	0	-0.00780619
chr01_1	12591000	12601000	0.3804	0	0.0909569
chr01_1	12600000	12610000	0.3708	0	-0.0393743
chr01_1	12609000	12619000	0.3902	0	-0.137365
chr01_1	12618000	12628000	0.3736	0	-0.0952891
chr01_1	12627000	12637000	0.3883	0	-0.0471285
chr01_1	12636000	12646000	0.4399	0	0.145715
chr01_1	12645000	12655000	0.4102	0	-0.154559
chr01_1	12654000	12664000	0.3528	0	-0.0124717
chr01_1	12663000	12673000	0.3803	0	0.150671
chr01_1	12672000	12682000	0.3773	0	0.0999205
chr01_1	12681000	12691000	0.3682	0	0.19446
chr01_1	12690000	12700000	0.3756	0	0.0527157
chr01_1	12699000	12709000	0.3934	0	0.0813421
chr01_1	12708000	12718000	0.3649	0	-0.0348041
chr01_1	12717000	12727000	0.3212	0	-0.0529265
chr01_1	12726000	12736000	0.3674	0	-0.152967
chr01_1	12735000	12745000	0.3846	0	-0.0171607
chr01_1	12744000	12754000	0.4177	0	0.0179555
chr01_1	12753000	12763000	0.4153	0	0.120636
chr01_1	12762000	12772000	0.3559	0.0034	-0.155381
chr01_1	12771000	12781000	0.3302	0	-0.0399758
chr01_1	12780000	12790000	0.3791	0	-0.132683
chr01_1	12789000	12799000	0.3609	0	0.0883901
chr01_1	12798000	12808000	0.388	0	0.164948
chr01_1	12807000	12817000	0.3563	0	0.0760595
chr01_1	12816000	12826000	0.3935	0	0.133418
chr01_1	12825000	12835000	0.4121	0	0.0672167
chr01_1	12834000	12844000	0.3046	0	-0.00459619
chr01_1	12843000	12853000	0.3687	0	-0.08869
chr01_1	12852000	12862000	0.3801	0	0.00184162
chr01_1	12861000	12871000	0.2804	0.1001	0.0770328
chr01_1	12870000	12880000	0.3781	0	0.14996
chr01_1	12879000	12889000	0.3828	0	0.208464
chr01_1	12888000	12898000	0.393	0	0.0926209
chr01_1	12897000	12907000	0.3645	0	0.0205761
chr01_1	12906000	12916000	0.3994	0	-0.0450676
chr01_1	12915000	12925000	0.4017	0	-0.113269
chr01_1	12924000	12934000	0.41	0	-0.157073
chr01_1	12933000	12943000	0.3998	0	-0.107054
chr01_1	12942000	12952000	0.317	0	-0.000630915
chr01_1	12951000	12961000	0.3913	0.0116	-0.0794787
chr01_1	12960000	12970000	0.371	0	-0.0145553
chr01_1	12969000	12979000	0.3553	0	-0.0436251
chr01_1	12978000	12988000	0.3742	0	0.0817744
chr01_1	12987000	12997000	0.3742	0	0.0352753
chr01_1	12996000	13006000	0.4156	0	-0.108277
chr01_1	13005000	13015000	0.4008	0	-0.121756
chr01_1	13014000	13024000	0.3909	0	-0.147608
chr01_1	13023000	13033000	0.4093	0	0.0364036
chr01_1	13032000	13042000	0.4157	0	0.109935
chr01_1	13041000	13051000	0.369	0	-0.0487805
chr01_1	13050000	13060000	0.3767	0	0.134059
chr01_1	13059000	13069000	0.3909	0	0.0780251
chr01_1	13068000	13078000	0.3887	0	-0.0872138
chr01_1	13077000	13087000	0.3879	0	0.147718
chr01_1	13086000	13096000	0.4019	0	0.128141
chr01_1	13095000	13105000	0.3847	0	0.146868
chr01_1	13104000	13114000	0.349	0	0.052149
chr01_1	13113000	13123000	0.2314	0.3571	-0.0319793
chr01_1	13122000	13132000	0.3427	0.0997	0.0948351
chr01_1	13131000	13141000	0.359	0	0.0139276
chr01_1	13140000	13150000	0.3907	0	0.111851
chr01_1	13149000	13159000	0.3735	0	0.0912985
chr01_1	13158000	13168000	0.3859	0	0.0971754
chr01_1	13167000	13177000	0.3692	0	-0.0444204
chr01_1	13176000	13186000	0.3598	0	0.0200111
chr01_1	13185000	13195000	0.3696	0	-0.0930736
chr01_1	13194000	13204000	0.3722	0	-0.189683
chr01_1	13203000	13213000	0.402	0	-0.0253731
chr01_1	13212000	13222000	0.416	0	0.141346
chr01_1	13221000	13231000	0.3463	0	0.0332082
chr01_1	13230000	13240000	0.4012	0	0.153041
chr01_1	13239000	13249000	0.3806	0	0.0210194
chr01_1	13248000	13258000	0.343	0	-0.15102
chr01_1	13257000	13267000	0.3804	0	-0.11041
chr01_1	13266000	13276000	0.3811	0	0.0983994
chr01_1	13275000	13285000	0.3588	0	0.0423634
chr01_1	13284000	13294000	0.3746	0	0.00907635
chr01_1	13293000	13303000	0.3841	0	-0.0325436
chr01_1	13302000	13312000	0.3876	0	-0.143963
chr01_1	13311000	13321000	0.379	0	-0.000527704
chr01_1	13320000	13330000	0.3695	0	0.0760487
chr01_1	13329000	13339000	0.3563	0	0.0822341
chr01_1	13338000	13348000	0.3908	0	0.151484
chr01_1	13347000	13357000	0.3791	0	0.0118702
chr01_1	13356000	13366000	0.3728	0	0.0327253
chr01_1	13365000	13375000	0.353	0	0.0583569
chr01_1	13374000	13384000	0.3875	0	0.115871
chr01_1	13383000	13393000	0.362	0	0.0712707
chr01_1	13392000	13402000	0.3474	0	0.123777
chr01_1	13401000	13411000	0.3361	0	0.00208271
chr01_1	13410000	13420000	0.3504	0	0.136416
chr01_1	13419000	13429000	0.3226	0.0367	-0.00929944
chr01_1	13428000	13438000	0.2523	0.081	0.085216
chr01_1	13437000	13447000	0.3218	0	-0.0546924
chr01_1	13446000	13456000	0.4003	0	-0.10617
chr01_1	13455000	13465000	0.3592	0	-0.14588
chr01_1	13464000	13474000	0.3709	0	-0.0768401
chr01_1	13473000	13483000	0.4039	0	-0.0641248
chr01_1	13482000	13492000	0.38	0	-0.124737
chr01_1	13491000	13501000	0.2918	0.0148	-0.0287868
chr01_1	13500000	13510000	0.3482	0.004	-0.0224009
chr01_1	13509000	13519000	0.378	0	-0.031746
chr01_1	13518000	13528000	0.335	0	0.0501493
chr01_1	13527000	13537000	0.3897	0	0.00744162
chr01_1	13536000	13546000	0.3586	0	0.105968
chr01_1	13545000	13555000	0.3869	0	0.122254
chr01_1	13554000	13564000	0.3602	0	0.0338701
chr01_1	13563000	13573000	0.3362	0	-0.0969661
chr01_1	13572000	13582000	0.3876	0	0.0799794
chr01_1	13581000	13591000	0.3847	0	0.0678451
chr01_1	13590000	13600000	0.3564	0	0.0841751
chr01_1	13599000	13609000	0.3674	0	0.0685901
chr01_1	13608000	13618000	0.3895	0	0.0115533
chr01_1	13617000	13627000	0.4018	0	-0.0771528
chr01_1	13626000	13636000	0.3505	0	-0.0299572
chr01_1	13635000	13645000	0.2885	0.0232	0.0890815
chr01_1	13644000	13654000	0.3466	0	0.00230814
chr01_1	13653000	13663000	0.2916	0.0249	0.0137174
chr01_1	13662000	13672000	0.3472	0	-0.0673963
chr01_1	13671000	13681000	0.3138	0	-0.0516252
chr01_1	13680000	13690000	0.3577	0	0.0069891
chr01_1	13689000	13699000	0.3815	0	0.0322412
chr01_1	13698000	13708000	0.3557	0	-0.107113
chr01_1	13707000	13717000	0.383	0	-0.171802
chr01_1	13716000	13726000	0.3501	0.0189	-0.183662
chr01_1	13725000	13735000	0.3391	0	-0.0191684
chr01_1	13734000	13744000	0.329	0	0.043769
chr01_1	13743000	13753000	0.4093	0	-0.150257
chr01_1	13752000	13762000	0.3835	0	-0.00338983
chr01_1	13761000	13771000	0.4201	0	-0.0611759
chr01_1	13770000	13780000	0.3465	0	0.0505051
chr01_1	13779000	13789000	0.3558	0.0071	0.114671
chr01_1	13788000	13798000	0.2927	0.0248	-0.0488555
chr01_1	13797000	13807000	0.4064	0	0.00541339
chr01_1	13806000	13816000	0.3886	0	0.177046
chr01_1	13815000	13825000	0.3901	0	0.146373
chr01_1	13824000	13834000	0.4033	0	-0.0319861
chr01_1	13833000	13843000	0.3741	0	0.0665598
chr01_1	13842000	13852000	0.3412	0	-0.0744431
chr01_1	13851000	13861000	0.3997	0	-0.131349
chr01_1	13860000	13870000	0.3891	0	-0.134413
chr01_1	13869000	13879000	0.3969	0	-0.172588
chr01_1	13878000	13888000	0.3153	0	-0.0973676
chr01_1	13887000	13897000	0.3376	0	0.0177725
chr01_1	13896000	13906000	0.3461	0	-0.0424733
chr01_1	13905000	13915000	0.3464	0	0.0785219
chr01_1	13914000	13924000	0.3116	0.0039	-0.0500642
chr01_1	13923000	13933000	0.3604	0	-0.0771365
chr01_1	13932000	13942000	0.4022	0	0.0542019
chr01_1	13941000	13951000	0.4069	0	0.0882281
chr01_1	13950000	13960000	0.4164	0	-0.00336215
chr01_1	13959000	13969000	0.3846	0	0.0234009
chr01_1	13968000	13978000	0.3857	0	-0.0863365
chr01_1	13977000	13987000	0.3866	0	-0.196068
chr01_1	13986000	13996000	0.3836	0	-0.131908
chr01_1	13995000	14005000	0.3764	0	-0.0467588
chr01_1	14004000	14014000	0.3703	0	-0.0645423
chr01_1	14013000	14023000	0.3476	0	-0.121404
chr01_1	14022000	14032000	0.3154	0	-0.104629
chr01_1	14031000	14041000	0.2892	0.1071	-0.131397
chr01_1	14040000	14050000	0.4045	0.0188	0.0526576
chr01_1	14049000	14059000	0.409	0.0204	0.119315
chr01_1	14058000	14068000	0.3414	0.0488	-0.147627
chr01_1	14067000	14077000	0.3837	0	-0.0403961
chr01_1	14076000	14086000	0.388	0	-0.0190722
chr01_1	14085000	14095000	0.399	0	0.0085213
chr01_1	14094000	14104000	0.4056	0	0.00690335
chr01_1	14103000	14113000	0.4024	0	-0.0914513
chr01_1	14112000	14122000	0.3928	0	-0.0692464
chr01_1	14121000	14131000	0.3849	0	0.120291
chr01_1	14130000	14140000	0.3678	0	0.0984231
chr01_1	14139000	14149000	0.3829	0	-0.151737
chr01_1	14148000	14158000	0.3304	0	-0.0599274
chr01_1	14157000	14167000	0.36	0	0.0983333
chr01_1	14166000	14176000	0.3514	0	-0.0506545
chr01_1	14175000	14185000	0.3553	0	-0.139319
chr01_1	14184000	14194000	0.3391	0	0.0698909
chr01_1	14193000	14203000	0.3652	0.0108	0.169222
chr01_1	14202000	14212000	0.3489	0.0108	0.0329607
chr01_1	14211000	14221000	0.3696	0	0.0541126
chr01_1	14220000	14230000	0.4116	0	-0.0675413
chr01_1	14229000	14239000	0.3854	0	0.0861443
chr01_1	14238000	14248000	0.3653	0	0.0385984
chr01_1	14247000	14257000	0.3829	0	-0.0154087
chr01_1	14256000	14266000	0.3975	0	-0.0188679
chr01_1	14265000	14275000	0.3498	0	0.257862
chr01_1	14274000	14284000	0.3826	0.0138	0.033978
chr01_1	14283000	14293000	0.3833	0	0.0915732
chr01_1	14292000	14302000	0.3438	0	0.121001
chr01_1	14301000	14311000	0.3641	0	0.105191
chr01_1	14310000	14320000	0.3588	0	0.105909
chr01_1	14319000	14329000	0.3328	0	-0.0204327
chr01_1	14328000	14338000	0.382	0	-0.0575916
chr01_1	14337000	14347000	0.3171	0.029	-0.0230211
chr01_1	14346000	14356000	0.3724	0	-0.156284
chr01_1	14355000	14365000	0.3857	0	-0.114338
chr01_1	14364000	14374000	0.3232	0	-0.164604
chr01_1	14373000	14383000	0.4	0	0.0155
chr01_1	14382000	14392000	0.3957	0	0.00126358
chr01_1	14391000	14401000	0.3935	0	0.136468
chr01_1	14400000	14410000	0.3513	0	-0.113578
chr01_1	14409000	14419000	0.4348	0	-0.128335
chr01_1	14418000	14428000	0.3453	0	-0.127136
chr01_1	14427000	14437000	0.4116	0.0178	-0.0801749
chr01_1	14436000	14446000	0.3215	0.0211	0.222395
chr01_1	14445000	14455000	0.2858	0.0565	0.0412876
chr01_1	14454000	14464000	0.3468	0	-0.175317
chr01_1	14463000	14473000	0.2997	0	-0.0136803
chr01_1	14472000	14482000	0.3836	0	0.0338895
chr01_1	14481000	14491000	0.3574	0	0.135982
chr01_1	14490000	14500000	0.3064	0.0252	-0.0150131
chr01_1	14499000	14509000	0.3771	0	0.0188279
chr01_1	14508000	14518000	0.398	0	-0.0241206
chr01_1	14517000	14527000	0.3772	0.0207	-0.0577943
chr01_1	14526000	14536000	0.3688	0	-0.0341649
chr01_1	14535000	14545000	0.3417	0.0287	-0.0032192
chr01_1	14544000	14554000	0.3782	0	0.125331
chr01_1	14553000	14563000	0.3637	0.0584	0.161947
chr01_1	14562000	14572000	0.3017	0.0584	0.062645
chr01_1	14571000	14581000	0.347	0	0.0945245
chr01_1	14580000	14590000	0.3124	0.0388	-0.0768246
chr01_1	14589000	14599000	0.2767	0.0513	-0.03867
chr01_1	14598000	14608000	0.3366	0	0.0184195
chr01_1	14607000	14617000	0.3776	0	0.0095339
chr01_1	14616000	14626000	0.3246	0.0215	0
chr01_1	14625000	14635000	0.3301	0.0259	0.0396849
chr01_1	14634000	14644000	0.4179	0	-0.0619765
chr01_1	14643000	14653000	0.3931	0	-0.00483338
chr01_1	14652000	14662000	0.378	0	0.052381
chr01_1	14661000	14671000	0.3265	0	0.0119449
chr01_1	14670000	14680000	0.3627	0	0.240143
chr01_1	14679000	14689000	0.3657	0	-0.00847689
chr01_1	14688000	14698000	0.3136	0	-0.098852
chr01_1	14697000	14707000	0.3424	0.0213	-0.088785
chr01_1	14706000	14716000	0.3355	0	-0.0724292
chr01_1	14715000	14725000	0.3422	0	0.0368206
chr01_1	14724000	14734000	0.362	0.0214	-0.0701657
chr01_1	14733000	14743000	0.3632	0	0.0936123
chr01_1	14742000	14752000	0.2832	0.0228	0.069209
chr01_1	14751000	14761000	0.3336	0	-0.00239808
chr01_1	14760000	14770000	0.3826	0	-0.0345008
chr01_1	14769000	14779000	0.3676	0	-0.0614799
chr01_1	14778000	14788000	0.3884	0	0.038105
chr01_1	14787000	14797000	0.3914	0	-0.147675
chr01_1	14796000	14806000	0.3436	0.0385	-0.0552969
chr01_1	14805000	14815000	0.3528	0	-0.0566893
chr01_1	14814000	14824000	0.2473	0.0175	-0.0327537
chr01_1	14823000	14833000	0.277	0.0253	-0.098917
chr01_1	14832000	14842000	0.3948	0	0.0157042
chr01_1	14841000	14851000	0.3387	0	-0.0451727
chr01_1	14850000	14860000	0.4012	0	-0.109172
chr01_1	14859000	14869000	0.3327	0	-0.00330628
chr01_1	14868000	14878000	0.3857	0	0.154784
chr01_1	14877000	14887000	0.3695	0	0.0576455
chr01_1	14886000	14896000	0.388	0.0232	0.104639
chr01_1	14895000	14905000	0.406	0	0.13202
chr01_1	14904000	14914000	0.383	0	0.0391645
chr01_1	14913000	14923000	0.3968	0	0.100806
chr01_1	14922000	14932000	0.3942	0	0.147641
chr01_1	14931000	14941000	0.4046	0	0.113693
chr01_1	14940000	14950000	0.4008	0	0.101297
chr01_1	14949000	14959000	0.3812	0	0.0466946
chr01_1	14958000	14968000	0.4106	0	0.135412
chr01_1	14967000	14977000	0.3798	0	-0.00315956
chr01_1	14976000	14986000	0.3578	0	-0.0732253
chr01_1	14985000	14995000	0.3441	0.001	-0.143272
chr01_1	14994000	15004000	0.3614	0	-0.0791367
chr01_1	15003000	15013000	0.3075	0.0182	-0.00422764
chr01_1	15012000	15022000	0.3461	0	-0.00375614
chr01_1	15021000	15031000	0.3777	0	-0.00450093
chr01_1	15030000	15040000	0.3282	0	0.106033
chr01_1	15039000	15049000	0.2978	0.0126	-0.0282068
chr01_1	15048000	15058000	0.3426	0	0.068885
chr01_1	15057000	15067000	0.4061	0	0.00467865
chr01_1	15066000	15076000	0.4036	0	0.0589693
chr01_1	15075000	15085000	0.3736	0	0.0471092
chr01_1	15084000	15094000	0.3972	0	0.0156093
chr01_1	15093000	15103000	0.4023	0	-0.00770569
chr01_1	15102000	15112000	0.4219	0	-0.117326
chr01_1	15111000	15121000	0.4074	0	-0.00834561
chr01_1	15120000	15130000	0.3991	0	0.0162866
chr01_1	15129000	15139000	0.4002	0	0.0169915
chr01_1	15138000	15148000	0.4024	0	0.00149105
chr01_1	15147000	15157000	0.4021	0	-0.0111912
chr01_1	15156000	15166000	0.3997	0	0.0627971
chr01_1	15165000	15175000	0.3914	0	0.0613183
chr01_1	15174000	15184000	0.4065	0	2.4600246E-4
chr01_1	15183000	15193000	0.3999	0	-0.0122531
chr01_1	15192000	15202000	0.3918	0	-0.02195
chr01_1	15201000	15211000	0.3978	0	-0.0201106
chr01_1	15210000	15220000	0.3982	0	-0.00803616
chr01_1	15219000	15229000	0.3971	0	-0.0244271
chr01_1	15228000	15238000	0.399	0	-0.0290727
chr01_1	15237000	15247000	0.3981	0	-0.0188395
chr01_1	15246000	15256000	0.4004	0	-0.00649351
chr01_1	15255000	15265000	0.3933	0	-0.0368675
chr01_1	15264000	15274000	0.3518	0	0.0409323
chr01_1	15273000	15283000	0.3961	0	0.0219642
chr01_1	15282000	15292000	0.3776	0	0.0301907
chr01_1	15291000	15301000	0.3676	0	-0.0609358
chr01_1	15300000	15310000	0.3374	0	0.0829876
chr01_1	15309000	15319000	0.3721	0	-0.0260683
chr01_1	15318000	15328000	0.3685	0	0.133243
chr01_1	15327000	15337000	0.3084	0	-0.0544747
chr01_1	15336000	15346000	0.3935	0	0.0368488
chr01_1	15345000	15355000	0.3803	0	-0.177491
chr01_1	15354000	15364000	0.3939	0	-0.0190404
chr01_1	15363000	15373000	0.388	0	-0.0603093
chr01_1	15372000	15382000	0.4007	0	0.105565
chr01_1	15381000	15391000	0.3476	0.001	-0.116226
chr01_1	15390000	15400000	0.3722	0	-0.0322407
chr01_1	15399000	15409000	0.2818	0.0188	-0.0283889
chr01_1	15408000	15418000	0.3189	0.0344	-0.00407651
chr01_1	15417000	15427000	0.3696	0	0.0551948
chr01_1	15426000	15436000	0.3372	0	-0.0189798
chr01_1	15435000	15445000	0.3998	0	0.046023
chr01_1	15444000	15454000	0.4112	0	-0.00680934
chr01_1	15453000	15463000	0.4119	0	0.00704054
chr01_1	15462000	15472000	0.3858	0	0.0513219
chr01_1	15471000	15481000	0.387	0	0.00155039
chr01_1	15480000	15490000	0.4027	0	-0.0677924
chr01_1	15489000	15499000	0.3915	0	-0.0176245
chr01_1	15498000	15508000	0.4076	0	-0.0740922
chr01_1	15507000	15517000	0.3803	0	-0.0170918
chr01_1	15516000	15526000	0.3474	0	-0.070236
chr01_1	15525000	15535000	0.3805	0	-0.0969777
chr01_1	15534000	15544000	0.3964	0	0.125631
chr01_1	15543000	15553000	0.4319	0	-0.0604307
chr01_1	15552000	15562000	0.4302	0	0.149698
chr01_1	15561000	15571000	0.4251	0	0.0802164
chr01_1	15570000	15580000	0.4017	0	-0.102813
chr01_1	15579000	15589000	0.3834	0	-0.130412
chr01_1	15588000	15598000	0.3726	0	-0.1562
chr01_1	15597000	15607000	0.3745	0	-0.206943
chr01_1	15606000	15616000	0.377	0.001	-0.112997
chr01_1	15615000	15625000	0.4169	0.001	0.132646
chr01_1	15624000	15634000	0.4054	0.01	0.0374938
chr01_1	15633000	15643000	0.4246	0.102	0.136128
chr01_1	15642000	15652000	0.4747	0.001	0.118601
chr01_1	15651000	15661000	0.48	0	0.148333
chr01_1	15660000	15670000	0.4696	0	0.151193
chr01_1	15669000	15679000	0.4751	0	0.101663
chr01_1	15678000	15688000	0.4867	0	0.11691
chr01_1	15687000	15697000	0.4785	0	0.13605
chr01_1	15696000	15706000	0.4481	0	0.155992
chr01_1	15705000	15715000	0.428	0	0.110748
chr01_1	15714000	15724000	0.4178	0	-0.020584
chr01_1	15723000	15733000	0.3955	0	-0.0857143
chr01_1	15732000	15742000	0.3898	0	-0.0682401
chr01_1	15741000	15751000	0.4052	0	-0.128332
chr01_1	15750000	15760000	0.363	0	-0.0391185
chr01_1	15759000	15769000	0.3684	0	0.0846906
chr01_1	15768000	15778000	0.355	0	0.152676
chr01_1	15777000	15787000	0.3854	0	0.0181629
chr01_1	15786000	15796000	0.4045	0	-0.00568603
chr01_1	15795000	15805000	0.3861	0	-0.176379
chr01_1	15804000	15814000	0.4079	0	0.0267222
chr01_1	15813000	15823000	0.4036	0	0.110505
chr01_1	15822000	15832000	0.4084	0	-0.0220372
chr01_1	15831000	15841000	0.3997	0	-0.00425319
chr01_1	15840000	15850000	0.3792	0	0.18038
chr01_1	15849000	15859000	0.384	0	0.046875
chr01_1	15858000	15868000	0.3838	0	0.0505472
chr01_1	15867000	15877000	0.3421	0	-0.0207542
chr01_1	15876000	15886000	0.401	0	0.0563591
chr01_1	15885000	15895000	0.4157	0.0228	0.103199
chr01_1	15894000	15904000	0.3517	0	0.111743
chr01_1	15903000	15913000	0.3603	0	0.00915903
chr01_1	15912000	15922000	0.3278	0	0.0597926
chr01_1	15921000	15931000	0.3169	0	0.0810981
chr01_1	15930000	15940000	0.3213	0.0026	0.142235
chr01_1	15939000	15949000	0.3275	0.001	0.12
chr01_1	15948000	15958000	0.2977	0.1508	0.127981
chr01_1	15957000	15967000	0.3	0.0544	-0.0466667
chr01_1	15966000	15976000	0.3114	0	-0.0674374
chr01_1	15975000	15985000	0.3634	0	-0.238855
chr01_1	15984000	15994000	0.3743	0	-0.0862944
chr01_1	15993000	16003000	0.3796	0	-0.137513
chr01_1	16002000	16012000	0.3807	0	-0.0659312
chr01_1	16011000	16021000	0.4231	0	-0.114157
chr01_1	16020000	16030000	0.393	0	-0.152163
chr01_1	16029000	16039000	0.3737	0	0.00347873
chr01_1	16038000	16048000	0.3741	0	0.114675
chr01_1	16047000	16057000	0.3648	0	-0.20943
chr01_1	16056000	16066000	0.3586	0	0.0390407
chr01_1	16065000	16075000	0.2591	0.0534	0.0659977
chr01_1	16074000	16084000	0.3782	0	-0.0370175
chr01_1	16083000	16093000	0.4249	0	0.0167098
chr01_1	16092000	16102000	0.3646	0	-0.077345
chr01_1	16101000	16111000	0.3961	0	-0.127998
chr01_1	16110000	16120000	0.4102	0	-0.0580205
chr01_1	16119000	16129000	0.4144	0	-0.0241313
chr01_1	16128000	16138000	0.3967	0	-0.118225
chr01_1	16137000	16147000	0.3814	0	0.0644992
chr01_1	16146000	16156000	0.3984	0	-0.00200803
chr01_1	16155000	16165000	0.3884	0	0.235324
chr01_1	16164000	16174000	0.3721	0	0.252889
chr01_1	16173000	16183000	0.3747	0	-0.0589805
chr01_1	16182000	16192000	0.3703	0	-0.0704834
chr01_1	16191000	16201000	0.3722	0	0.0456744
chr01_1	16200000	16210000	0.3567	0	-0.152229
chr01_1	16209000	16219000	0.3426	0	-0.000583771
chr01_1	16218000	16228000	0.3504	0	0.00456621
chr01_1	16227000	16237000	0.3705	0	0.165452
chr01_1	16236000	16246000	0.3898	0	0.0118009
chr01_1	16245000	16255000	0.4056	0	0.0724852
chr01_1	16254000	16264000	0.3868	0	-0.0196484
chr01_1	16263000	16273000	0.3972	0	0.107754
chr01_1	16272000	16282000	0.3625	0	-0.0173793
chr01_1	16281000	16291000	0.3531	0	-0.039932
chr01_1	16290000	16300000	0.3731	0	-0.103189
chr01_1	16299000	16309000	0.3784	0	0.0496829
chr01_1	16308000	16318000	0.3973	0	0.121067
chr01_1	16317000	16327000	0.3512	0	0.00683371
chr01_1	16326000	16336000	0.3506	0	0.0285225
chr01_1	16335000	16345000	0.2764	0.0788	-0.0303907
chr01_1	16344000	16354000	0.3124	0.0562	-0.0492958
chr01_1	16353000	16363000	0.3775	0	0.0521854
chr01_1	16362000	16372000	0.3771	0	0.100504
chr01_1	16371000	16381000	0.3798	0	0.176935
chr01_1	16380000	16390000	0.3788	0	0.105069
chr01_1	16389000	16399000	0.3962	0	-0.08632
chr01_1	16398000	16408000	0.3878	0	0.0758123
chr01_1	16407000	16417000	0.3303	0.0138	-0.017257
chr01_1	16416000	16426000	0.3831	0	0.114591
chr01_1	16425000	16435000	0.3749	0	-0.0322753
chr01_1	16434000	16444000	0.4085	0	-0.0658507
chr01_1	16443000	16453000	0.3501	0.002	-0.0437018
chr01_1	16452000	16462000	0.3369	0.0141	-0.00682695
chr01_1	16461000	16471000	0.3227	0	0.101333
chr01_1	16470000	16480000	0.3779	0	0.132046
chr01_1	16479000	16489000	0.3443	0	-0.0589602
chr01_1	16488000	16498000	0.3337	0	-0.0452502
chr01_1	16497000	16507000	0.4133	0	-0.0133075
chr01_1	16506000	16516000	0.4225	0	-0.106746
chr01_1	16515000	16525000	0.3884	0	0.106076
chr01_1	16524000	16534000	0.3696	0	-0.15855
chr01_1	16533000	16543000	0.3882	0	-0.117465
chr01_1	16542000	16552000	0.3888	0	0.106996
chr01_1	16551000	16561000	0.3758	0.0104	0.120809
chr01_1	16560000	16570000	0.3628	0	0.0573319
chr01_1	16569000	16579000	0.2561	0.0472	-0.105037
chr01_1	16578000	16588000	0.3736	0	0.0808351
chr01_1	16587000	16597000	0.4065	0	-0.0937269
chr01_1	16596000	16606000	0.3747	0	0.103283
chr01_1	16605000	16615000	0.3975	0	0.165283
chr01_1	16614000	16624000	0.4359	0	0.106676
chr01_1	16623000	16633000	0.3705	0	0.151957
chr01_1	16632000	16642000	0.3812	0	-0.0330535
chr01_1	16641000	16651000	0.4014	0	0.106129
chr01_1	16650000	16660000	0.418	0	0.0186603
chr01_1	16659000	16669000	0.3604	0	0.00610433
chr01_1	16668000	16678000	0.3664	0	-0.07369
chr01_1	16677000	16687000	0.3687	0.0163	-0.148359
chr01_1	16686000	16696000	0.3873	0	0.0136845
chr01_1	16695000	16705000	0.3834	0	0.0312989
chr01_1	16704000	16714000	0.3935	0	-0.0612452
chr01_1	16713000	16723000	0.3904	0	-0.0558402
chr01_1	16722000	16732000	0.3844	0	0.0848075
chr01_1	16731000	16741000	0.3538	0	0.0542679
chr01_1	16740000	16750000	0.3935	0	0.0790343
chr01_1	16749000	16759000	0.392	0	0.0265306
chr01_1	16758000	16768000	0.4128	0	-0.0193798
chr01_1	16767000	16777000	0.3389	0	0.00796695
chr01_1	16776000	16786000	0.4047	0.0173	-0.129726
chr01_1	16785000	16795000	0.3351	0	-0.0402865
chr01_1	16794000	16804000	0.3637	0	0.0690129
chr01_1	16803000	16813000	0.4079	0	-0.0894827
chr01_1	16812000	16822000	0.4129	0	-0.0239768
chr01_1	16821000	16831000	0.3596	0.0285	-0.0795328
chr01_1	16830000	16840000	0.3917	0	0.00689303
chr01_1	16839000	16849000	0.378	0	-0.0761905
chr01_1	16848000	16858000	0.3883	0	-0.0187999
chr01_1	16857000	16867000	0.3666	0	0.0261866
chr01_1	16866000	16876000	0.3576	0	-0.0246085
chr01_1	16875000	16885000	0.3155	0.0529	-0.0808241
chr01_1	16884000	16894000	0.2963	0.0515	0.0610867
chr01_1	16893000	16903000	0.407	0.001	0.0643735
chr01_1	16902000	16912000	0.482	0	0.106639
chr01_1	16911000	16921000	0.3206	0	0.0411728
chr01_1	16920000	16930000	0.365	0.0177	0.0936986
chr01_1	16929000	16939000	0.3603	0	0.062448
chr01_1	16938000	16948000	0.3502	0	0.0679612
chr01_1	16947000	16957000	0.3064	0.0204	-0.0633159
chr01_1	16956000	16966000	0.3177	0.0531	-0.0299024
chr01_1	16965000	16975000	0.3516	0.0418	-0.00682594
chr01_1	16974000	16984000	0.3943	0	-0.0580776
chr01_1	16983000	16993000	0.3489	0	0.0249355
chr01_1	16992000	17002000	0.3088	0	0.00518135
chr01_1	17001000	17011000	0.3275	0	0.0778626
chr01_1	17010000	17020000	0.3373	0	-0.130151
chr01_1	17019000	17029000	0.3492	0	0.0143184
chr01_1	17028000	17038000	0.3936	0	0.0137195
chr01_1	17037000	17047000	0.3697	0	-0.155532
chr01_1	17046000	17056000	0.3779	0	-0.0785922
chr01_1	17055000	17065000	0.3771	0	-0.0129939
chr01_1	17064000	17074000	0.3773	0	-0.00344553
chr01_1	17073000	17083000	0.3995	0	-0.182979
chr01_1	17082000	17092000	0.3749	0	-0.082422
chr01_1	17091000	17101000	0.382	0	-0.141885
chr01_1	17100000	17110000	0.3943	0	0.0281512
chr01_1	17109000	17119000	0.3745	0.0221	-0.0696929
chr01_1	17118000	17128000	0.2561	0.1304	0.103475
chr01_1	17127000	17137000	0.3634	0	0.226197
chr01_1	17136000	17146000	0.2799	0.0257	0.0217935
chr01_1	17145000	17155000	0.4205	0	-0.00499405
chr01_1	17154000	17164000	0.4053	0	0.0579817
chr01_1	17163000	17173000	0.3793	0	-0.0471922
chr01_1	17172000	17182000	0.4474	0	0.11578
chr01_1	17181000	17191000	0.3406	0.0218	-0.0416911
chr01_1	17190000	17200000	0.3277	0.0628	-0.0942936
chr01_1	17199000	17209000	0.354	0.0258	-0.060452
chr01_1	17208000	17218000	0.2538	0.0841	0.0181245
chr01_1	17217000	17227000	0.3174	0	0.0712035
chr01_1	17226000	17236000	0.3223	0	-0.0474713
chr01_1	17235000	17245000	0.3966	0	-0.111447
chr01_1	17244000	17254000	0.3352	0	-0.00477327
chr01_1	17253000	17263000	0.3078	0	-0.0279402
chr01_1	17262000	17272000	0.3632	0	-0.0297357
chr01_1	17271000	17281000	0.3836	0	0.0703858
chr01_1	17280000	17290000	0.3945	0	0.146261
chr01_1	17289000	17299000	0.3566	0	-0.015143
chr01_1	17298000	17308000	0.3607	0	0.00194067
chr01_1	17307000	17317000	0.324	0.0255	0.00864197
chr01_1	17316000	17326000	0.3092	0	0.030401
chr01_1	17325000	17335000	0.3969	0	0.048123
chr01_1	17334000	17344000	0.3966	0	-0.0524458
chr01_1	17343000	17353000	0.3691	0	-0.0100244
chr01_1	17352000	17362000	0.394	0	-0.0964467
chr01_1	17361000	17371000	0.3867	0.001	-0.100595
chr01_1	17370000	17380000	0.3814	0	-0.107499
chr01_1	17379000	17389000	0.4119	0	-0.00801165
chr01_1	17388000	17398000	0.409	0	0.0283619
chr01_1	17397000	17407000	0.3572	0	0.156215
chr01_1	17406000	17416000	0.368	0	0.0543478
chr01_1	17415000	17425000	0.3673	0	0.0264089
chr01_1	17424000	17434000	0.3736	0	-0.0117773
chr01_1	17433000	17443000	0.358	0	-0.0452514
chr01_1	17442000	17452000	0.3041	0	0.156856
chr01_1	17451000	17461000	0.346	0	-0.00404624
chr01_1	17460000	17470000	0.3479	0	0.0175338
chr01_1	17469000	17479000	0.375	0	0.138667
chr01_1	17478000	17488000	0.3093	0.0623	-0.0462334
chr01_1	17487000	17497000	0.3679	0	0.0731177
chr01_1	17496000	17506000	0.2952	0.0607	-0.0331978
chr01_1	17505000	17515000	0.4327	0	0.100532
chr01_1	17514000	17524000	0.4034	0	0.0738721
chr01_1	17523000	17533000	0.3508	0	0.0153934
chr01_1	17532000	17542000	0.3966	0	0.105396
chr01_1	17541000	17551000	0.2555	0.1319	0.0379648
chr01_1	17550000	17560000	0.3626	0	0.183673
chr01_1	17559000	17569000	0.352	0	-0.00909091
chr01_1	17568000	17578000	0.2416	0.202	-0.236755
chr01_1	17577000	17587000	0.319	0.0815	-0.0570533
chr01_1	17586000	17596000	0.3958	0	-0.02476
chr01_1	17595000	17605000	0.3453	0	-0.0726904
chr01_1	17604000	17614000	0.3607	0	0.00249515
chr01_1	17613000	17623000	0.3583	0	0.0220486
chr01_1	17622000	17632000	0.4493	0	-0.10483
chr01_1	17631000	17641000	0.4079	0	-0.0762442
chr01_1	17640000	17650000	0.368	0.0611	0.120652
chr01_1	17649000	17659000	0.3126	0.0611	-0.113244
chr01_1	17658000	17668000	0.3832	0	0.0167015
chr01_1	17667000	17677000	0.3924	0	0.0565749
chr01_1	17676000	17686000	0.3595	0	0.091516
chr01_1	17685000	17695000	0.3634	0	0.10732
chr01_1	17694000	17704000	0.3473	0	0.0480852
chr01_1	17703000	17713000	0.3198	0.1031	0.0881801
chr01_1	17712000	17722000	0.3712	0	-0.0608836
chr01_1	17721000	17731000	0.3238	0	0.014824
chr01_1	17730000	17740000	0.3873	0	-0.000258198
chr01_1	17739000	17749000	0.3966	0	-0.02118
chr01_1	17748000	17758000	0.3904	0	-0.135758
chr01_1	17757000	17767000	0.4001	0	-0.105724
chr01_1	17766000	17776000	0.413	0	0.0125908
chr01_1	17775000	17785000	0.4057	0	0.0633473
chr01_1	17784000	17794000	0.3873	0	-0.0973406
chr01_1	17793000	17803000	0.3772	0	-0.00795334
chr01_1	17802000	17812000	0.3395	0	0.0698085
chr01_1	17811000	17821000	0.3675	0	0.0661224
chr01_1	17820000	17830000	0.3998	0	0.115058
chr01_1	17829000	17839000	0.3591	0	0.00139237
chr01_1	17838000	17848000	0.3966	0	0.0716087
chr01_1	17847000	17857000	0.3957	0	0.108415
chr01_1	17856000	17866000	0.4143	0	0.154719
chr01_1	17865000	17875000	0.3787	0	-0.0805387
chr01_1	17874000	17884000	0.3919	0	0.0819086
chr01_1	17883000	17893000	0.3881	0	0.105901
chr01_1	17892000	17902000	0.4113	0	-0.0177486
chr01_1	17901000	17911000	0.4035	0	0.0374226
chr01_1	17910000	17920000	0.378	0	-0.0312169
chr01_1	17919000	17929000	0.3765	0	-0.178752
chr01_1	17928000	17938000	0.3539	0	-0.0935292
chr01_1	17937000	17947000	0.338	0	0.0272189
chr01_1	17946000	17956000	0.3582	0	0.0826354
chr01_1	17955000	17965000	0.3898	0	0.0348897
chr01_1	17964000	17974000	0.3843	0	0.0398126
chr01_1	17973000	17983000	0.3906	0	0.126984
[truncated: 1,046,576+ more rows]

## Sheet: S3
Table S3. Repetition of collinear gene pairs and their Ka/Ks ratio.
Gene 1	Gene 2	Ka	Ks	Ka_Ks
StCCR1	StCCR3	0.0013061938644978593	0.03766974524241252	0.034674879166085
StCCR2	StCCR4	0.005335727262456541	0.020805772459903178	0.25645417745193255
StCCR1	StCCR5	0.005238480316560988	0.02332096163920295	0.2246253991411319
StCCR3	StCCR5	0.0039241423727265955	0.023348188946379824	0.16807052494472127
StCCR2	StCCR6	0.005332170871280714	0.025089447502478712	0.2125264364930285
StCCR4	StCCR6	0.005334541271734748	0.020820212740199132	0.25621934503267363
StCCR2	StCCR7	0.058828903747857916	0.7572595958321564	0.07768657415718917
StCCR4	StCCR7	0.05813880777588911	0.749830911087845	0.07753589098046394
StCCR6	StCCR7	0.05881538101985597	0.7357655821471432	0.07993766281947895
StCCR8	StCCR9	0.013932828406859606	0.015659551039018785	0.8897335799821644
StCCR8	StCCR10	0.013936064646573973	0.020934634307615087	0.6656942004238715
StCCR9	StCCR10	0.0027649800901641385	0.005190332133430346	0.5327173712748

## Sheet: S4
Table S4. Collinearity analysis of CCRs gene between Solanum tuberosum and Arabidopsis thaliana, Solanum lycopersicum, Capsicum annuum and Solanum melongena.
Arabidopsis thaliana	Solanum tuberosum	Solanum lycopersicum	Solanum tuberosum	Capsicum annuum	Solanum tuberosum	Solanum melongena	Solanum tuberosum
AT1G80820.1	Soltu.Atl.03_1G025370.1	Solyc03g097170.3.1	Soltu.Atl.03_1G016980.1	PHT87693	Soltu.Atl.03_1G016980.1	Smechr0302365.1	Soltu.Atl.03_1G016980.1
AT1G15950.1	Soltu.Atl.03_1G025370.1	Solyc08g005120.3.1	Soltu.Atl.03_1G016980.1	PHT88441	Soltu.Atl.03_1G025370.1	Smechr0303139.1	Soltu.Atl.03_1G025370.1
AT1G80820.1	Soltu.Atl.03_3G029920.1	Solyc08g076810.3.1	Soltu.Atl.03_1G016980.1	PHT79458	Soltu.Atl.03_1G025370.1	Smechr0602279.1	Soltu.Atl.03_1G025370.1
AT1G15950.1	Soltu.Atl.03_3G029920.1	Solyc03g116910.3.1	Soltu.Atl.03_1G025370.1	PHT87693	Soltu.Atl.03_3G021120.1	Smechr0302365.1	Soltu.Atl.03_3G021120.1
AT1G80820.1	Soltu.Atl.03_4G021420.1	Solyc06g068440.3.1	Soltu.Atl.03_1G025370.1	PHT88441	Soltu.Atl.03_3G029920.1	Smechr0303139.1	Soltu.Atl.03_3G029920.1
AT1G15950.1	Soltu.Atl.03_4G021420.1	Solyc03g097170.3.1	Soltu.Atl.03_3G021120.1	PHT79458	Soltu.Atl.03_3G029920.1	Smechr0602279.1	Soltu.Atl.03_3G029920.1
AT1G80820.1	Soltu.Atl.06_2G018990.1	Solyc08g076810.3.1	Soltu.Atl.03_3G021120.1	PHT87693	Soltu.Atl.03_4G013200.1	Smechr0302365.1	Soltu.Atl.03_4G013200.1
AT1G15950.1	Soltu.Atl.06_2G018990.1	Solyc08g005120.3.1	Soltu.Atl.03_3G021120.1	PHT88441	Soltu.Atl.03_4G021420.1	Smechr0303139.1	Soltu.Atl.03_4G021420.1
		Solyc03g116910.3.1	Soltu.Atl.03_3G029920.1	PHT79458	Soltu.Atl.03_4G021420.1	Smechr0602279.1	Soltu.Atl.03_4G021420.1
		Solyc06g068440.3.1	Soltu.Atl.03_3G029920.1	PHT88441	Soltu.Atl.06_2G018990.1	Smechr0303139.1	Soltu.Atl.06_2G018990.1
		Solyc03g097170.3.1	Soltu.Atl.03_4G013200.1	PHT79458	Soltu.Atl.06_2G018990.1	Smechr0602279.1	Soltu.Atl.06_2G018990.1
		Solyc08g076810.3.1	Soltu.Atl.03_4G013200.1	PHT92999	Soltu.Atl.08_1G001450.1	Smechr0801967.1	Soltu.Atl.08_1G001450.1
		Solyc08g005120.3.1	Soltu.Atl.03_4G013200.1	PHT79002	Soltu.Atl.08_1G001450.1	Smechr0801967.1	Soltu.Atl.08_3G002000.1
		Solyc03g116910.3.1	Soltu.Atl.03_4G021420.1	PHT92999	Soltu.Atl.08_3G002000.1
		Solyc06g068440.3.1	Soltu.Atl.03_4G021420.1	PHT92999	Soltu.Atl.08_4G000670.1
		Solyc03g116910.3.1	Soltu.Atl.06_2G018990.1
		Solyc06g068440.3.1	Soltu.Atl.06_2G018990.1
		Solyc03g097170.3.1	Soltu.Atl.08_1G001450.1
		Solyc08g076810.3.1	Soltu.Atl.08_1G001450.1
		Solyc08g005120.3.1	Soltu.Atl.08_1G001450.1
		Solyc03g097170.3.1	Soltu.Atl.08_3G002000.1
		Solyc08g076810.3.1	Soltu.Atl.08_3G002000.1
		Solyc08g005120.3.1	Soltu.Atl.08_3G002000.1
		Solyc03g097170.3.1	Soltu.Atl.08_4G000670.1
		Solyc08g076810.3.1	Soltu.Atl.08_4G000670.1
		Solyc08g005120.3.1	Soltu.Atl.08_4G000670.1

## Sheet: S5
Table S5. Annotation of StCCRs protein motif.
Name	Sequence	Length of Amino Acids
Motif1	VDETCWSDIBFCKKYKLWYCLSKTVAEKTAWALAMDRGVBMVSINPGLLL	50
Motif2	KFFVLAHVCVYEDVSSLGRYLCFNRVLNT	29
Motif3	DYHSLVDALKGCDGSFYSFEP	21
Motif4	PTYDELMGEIEVRAAHNVMEACAQTDTJEKVIFTSSATAIJWGTDDKDQH	50
Motif5	IKNPYLKGLEEMYEDGVFVRV	21
Motif6	GDVVEILAKFFPEYPIPTKCSDETRPRAKPYKFTNQKLKDL	41
Motif7	YTVHAAFQNHGDEVELKRKYG	21
Motif8	EIGYVYRGPVRNPDD	15
Motif9	CGNDDSKSKKLICFH	15
Motif10	MTIAADFYDEQ	11

## Sheet: S6
Table S6.Species name and sequence entry number
species	Gene name	Protein ID
Arabidopsis thaliana	AtCCR1	NP_173047
Arabidopsis thaliana	AtCCR2	NP_178197
Brassica napus	BnCCR1	APD14627.1
Brassica oleracea	BoCCR2-1A	AEK27170
Brassica rapa subsp. oleifera	BraCCR1	APD14628.1
Capsicum annuum	CaCCR1	XP_016538911.2
Cunninghamia lanceolata	ClaCCR	AFX98066
Codonopsis lanceolata	ClCCR	BAE48787.1
Camellia oleifera	CoCCR	ACQ41893.1
Cenchrus purpureus	CpCCR	ADY39751
Citrus sinensis	CsCCR1	XP_006470778.2
Fragaria x ananassa	FaCCR	AFQ36033
Ginkgo biloba	GbCCR	AEO13438
Gossypium hirsutum	GhCCR1	ACQ59093
Glycine max	GmCCR	NP_001353986.1
Gloriosa superba	GsCCR	WAU48313.1
Hevea brasiliensis	HbCCR	ADU64758
Hibiscus cannabinus	HcCCR	ADK24219.1
Hordeum vulgare	HvCCR	AAN71760
Isatis tinctoria	ItCCR	ADC40029
Jatropha curcas	JcCCR	ACS32301.1
Juglans regia	JrCCR2	XP_018805589.1
Linum album	LaCCR	CAD29427
Lolium perenne	LpCCR1	AAL47182
Lolium perenne	LpCCR2	AAG09817
Manihot esculenta	MeCCR1	XP_021616798.1
Miscanthus floridulu	MfCCR	ALG76007.1
Miscanthus lutario	MlCCR	ALG76004.1
Miscanthus sinensis	MsCCR	ALG76006.1
Medicago truncatula	MtCCR2	XP_003604238
Nicotiana tabacum	NtCCR1	XP_016467895.1
Oryza sativa	OsCCR	NP_001048476
Petunia x hybrida	PhCCR1	AHX56186.1
Prunus mume	PmCCR1	NP_001280189
Pyrus pyrifolia	PpCCR	ADK62523
Pinus radiata	PrCCR	AFC38436
Paulownia sp．	PsCCR	ACD13265
Pinus taeda	PtaCCR	AAL47684
Populus tomentosa	PtoCCR	AAＲ83344
Populus trichocarpa	PtrCCR	CAA12276
Lycopersicon esculentum	SlCCR1	NP_001234612
Lycopersicon esculentum	SlCCR2	NP_001234297
Salvia miltiorrhiza	SmCCR2	AEB69789
Selaginella moellendorffii	SmoCCR1-1	XP_002974909
Selaginella moellendorffii	SmoCCR1-2	XP_002988921
Sacharum officnarum	SoCCR	CAA13176
Solanum tuberosum	StCCR1	Soltu.Atl.03_1G016980.1
Solanum tuberosum	StCCR10	Soltu.Atl.08_4G000670.1
Solanum tuberosum	StCCR2	Soltu.Atl.03_1G025370.1
Solanum tuberosum	StCCR3	Soltu.Atl.03_3G021120.1
Solanum tuberosum	StCCR4	Soltu.Atl.03_3G029920.1
Solanum tuberosum	StCCR5	Soltu.Atl.03_4G013200.1
Solanum tuberosum	StCCR6	Soltu.Atl.03_4G021420.1
Solanum tuberosum	StCCR7	Soltu.Atl.06_2G018990.1
Solanum tuberosum	StCCR8	Soltu.Atl.08_1G001450.1
Solanum tuberosum	StCCR9	Soltu.Atl.08_3G002000.1
Triticum aestivum	TaCCR	AAX08107
Trifolium repen	TrCCR	KAK2448214.1
Vaccinium corymbosum	VcCCR	ACI14382.1
Zea mays	ZmCCR1	NP_001105488
Zea mays	ZmCCR2	NP_001105715

## Sheet: S7
Table S7. Relative expression of StCCR genes in tissues
	root			stem			leaf
StCCR1	0.933033	0.870551	1.23114	1.27456	1.52626	1.47427	1.69349	1.55833	1.40444
StCCR2	0.97041	1.15402	0.89296	1.47087	1.23685	0.880666	1.54399	1.65481	1.78592
StCCR3	1.0163	1.40769	0.698985	4.80099	4.36409	3.03845	3.61334	3.23403	3.30198
StCCR4	0.943874	1.17827	0.899171	1.18646	1.04729	0.4954	2.72578	2.50822	2.26054
StCCR5	1.00463	1.29834	0.766664	4.48985	4.04533	3.08799	4.74585	4.45883	5.05134
StCCR6	1.09682	1.05214	0.866537	0.974905	1.08172	0.703847	1.02337	1.17555	0.819794
StCCR7	1.07425	0.928731	1.00231	1.99078	2.48515	1.27751	0.515246	0.689362	0.433269
StCCR8	1.0693	1.23685	0.756109	1.13813	1.65481	0.89296	4.77886	4.39745	4.39745
StCCR9	1.33176	0.968171	0.775572	1.05946	2.33486	1.50873	3.46615	3.61334	2.77663
StCCR10	1.21139	1.01162	0.816014	2.26054	2.72578	1.54399	5.01645	4.16024	5.19335

## Sheet: S8
Table S8 Relative expression of StCCR gene in each treatment
		StCCR1	StCCR2	StCCR3	StCCR4	StCCR5	StCCR6	StCCR7	StCCR8	StCCR9	StCCR10
42℃	2h	1.1614	5.38181	1.4705	11.7029	1.7406	14.1276	8.69275	2.90359	3.95204	7.70101
	4h	0.441545	6.38527	2.34699	6.46029	2.48174	26.084	13.7199	4.94282	7.63922	12.989
	8h	1.56413	1.53931	0.521307	4.56487	0.712549	3.1893	3.54521	7.32336	7.41091	9.74997
	12h	1.22163	2.23882	0.676603	4.66599	1.09749	21.4051	10.5045	3.34384	5.47417	7.64972
	24h	3.62995	0.540978	0.328582	2.63632	0.706383	27.1776	0.82474	2.46607	4.93444	1.84364
4℃	2h	0.27125	14.446	23.5169	18.9422	24.0745	31.8687	32.2822	13.5015	6.8735	36.6866
	4h	0.527966	21.7802	6.81327	27.9831	9.95095	64.8217	39.8011	7.29554	7.78103	24.3337
	8h	0.428442	13.1705	3.79138	18.9184	1.51058	20.1394	9.4194	1.87673	2.19816	2.77629
	12h	1.53808	4.11994	1.64984	3.80339	2.79123	8.63278	4.08097	3.15421	5.27028	1.4368
	24h	1.97986	3.11193	0.887286	6.95154	2.204	25.6016	2.88208	3.08905	1.95393	3.95529
PEG	2h	0.408085	2.69433	1.00818	7.21902	1.51415	4.50774	5.29859	1.1753	1.20009	5.4428
	4h	0.815223	3.5959	0.441563	6.65626	0.33964	5.75058	1.78687	0.762186	0.658239	1.8414
	8h	2.27518	0.483979	0.149379	0.968358	0.285095	0.390854	0.265125	1.16212	1.54309	3.93183
	12h	9.00264	1.16143	1.08335	6.44039	2.03343	2.65227	2.85097	7.70067	10.1619	10.2909
	24h	2.67375	0.252281	0.620314	0.345674	0.971692	2.08005	0.233908	0.20947	0.465116	0.36145
NACL	2h	0.323724	2.50218	1.62661	1.86247	2.24585	2.30164	1.51218	9.4929	7.65803	13.645
	4h	1.15525	4.03029	0.898436	5.61009	1.476	5.37519	3.07648	26.2519	21.516	25.5067
	8h	0.495795	5.00816	0.431659	5.18137	1.04862	4.93157	3.4038	9.98771	15.0806	35.2742
	12h	0.242699	20.4317	1.17144	19.825	2.09392	23.8925	22.3831	30.3981	43.8181	28.4676
	24h	1.82583	2.97455	1.91181	7.40089	3.62952	6.27326	2.16764	0.661093	1.05658	1.5832
IAA	2h	0.223909	3.042	5.02627	2.87025	6.83434	3.94903	1.08791	2.1473	1.40493	1.57258
	4h	0.711603	9.95933	5.28656	17.297	4.52191	15.2424	6.27685	4.69693	7.71151	10.0851
	8h	0.860784	7.18371	0.618105	8.01535	0.855942	8.13056	6.62942	2.06604	5.05006	6.07
	12h	1.12667	21.3207	0.949168	30.3374	1.4856	14.849	17.9282	9.02793	11.879	9.10054
	24h	0.65286	7.54498	1.39134	7.66171	0.560733	2.32044	0.424092	0.72248	4.03346	1.77244
GA3	2h	0.29823	11.9714	3.95421	19.7426	5.39809	25.5652	28.6155	32.5334	36.4014	6.13734
	4h	0.390392	10.6026	1.08692	8.59125	1.47113	8.1755	5.70464	8.28627	7.56401	23.1231
	8h	1.3531	4.31411	0.588493	3.51108	0.326249	1.24126	0.74674	2.30702	1.2441	3.87387
	12h	0.267231	22.0204	2.14584	65.1275	3.90442	47.725	35.8014	16.2484	29.9065	27.1417
	24h	0.857885	1.32457	2.21381	3.26511	0.324444	0.405379	0.0859689	0.21583	0.481104	0.454226
ABA	2h	0.466108	8.96633	2.5551	21.5301	2.20869	20.1534	16.3449	30.3152	35.3788	91.4565
	4h	0.317731	27.1016	7.33525	30.1837	7.23678	49.5013	25.7573	74.0752	64.8543	54.1186
	8h	0.380295	5.15541	1.28753	1.92227	1.18664	3.23216	2.62343	13.5199	11.1246	15.9825
	12h	4.44642	4.48066	4.29873	6.98192	3.66694	10.2977	11.1808	55.9516	70.2669	56.8945
	24h	1.74936	2.31637	0.483574	0.677614	0.662771	1.84665	1.05504	4.69538	5.71388	8.70877

## Sheet: S9
Table S9. The primers used in this study.
Primer Name	Primer Sequence (5’-3’)	function
StCCR6-1F	GCGGATCCATGCCATCAGAATC	Subcellular localization
StCCR6-1R	GCGTCGACAGAGTGAATTTTAATAGGTTC
β-actin-F	GCTTCCCGATGGTCAAGTCA	Expression pattern analysis
β-actin-R	GGATTCCAGCTGCTTCCATTC
Q-StCCR1-F	CATCCTGCTATTGCTCTGGAGACTG
Q-StCCR1-R	TTCGTCGTAGGTCGGATAGTCAGAG
Q-StCCR2-F	GCTACACTGTCAGAGGAACCGTTAG
Q-StCCR2-R	ATAACCGCTGGCTCCACCATTTG
Q-StCCR3-F	GCACAAACAGACACCTTAAACAAGGTTG
Q-StCCR3-R	CCTGTGTCTTTGATAGCCCGTGC
Q-StCCR4-F	TGGTGGAGCCAGCGGTTATAGG
Q-StCCR4-R	CGTCTTCCCGTAGCAGTACCAATTC
Q-StCCR5-F	GGTACAAGGAAGAGGGACCAACATAAC
Q-StCCR5-R	CCAATGCCCATGCTGTTTTCTCC
Q-StCCR6-F	GTCTAAGAATGTGATAACAGCCGCAGC
Q-StCCR6-R	CAACCAAATCCACTCCTTTTTCCCTTGC
Q-StCCR7-F	GTAGTTGACGAGACTTGCTGGAGTG
Q-StCCR7-R	GCATATGTTTTAGCTGAGCCAGTAAGGTAC
Q-StCCR8-F	GGCTTCACAGTCCATGCTGCTATT
Q-StCCR8-R	GTGGAGTGATCCTTGGGAGGCT
Q-StCCR9-F	CCAACACTATTTGTGTTATGGGTTCTTCTACTC
Q-StCCR9-R	GAACACCCTTTCAAAGCATCAATTATGC
Q-StCCR10-F	GACTCCAACTTCTTTATGTTGCATCTCCAAC
Q-StCCR10-R	GACATCAACTCAACTTCATCGCCATG
M13F	GTAAAACGACGGCCAGTGAATT	sequencing
M13R	CAGGAAACAGCTATGACCATGATTAC
